# Supplementary material for: Calorie-restricted oat diet is associated with zonulin and short-chain fatty acid response in metabolic syndrome: a randomized controlled trial
Source: Gut Microbes. 2026 Apr 23;18(1):2662687. doi: 10.1080/19490976.2026.2662687 (PMC13114110; doi:10.1080/19490976.2026.2662687)
Supplement: Supplementary Tables.zip [file KGMI_A_2662687_SM7528.zip]

Archive with 9 entries (8 files):
- Supplementary_Tables_revised_submission_257773052/
- Supplementary_Tables_revised_submission_257773052/Supplementary-Table_S1.xlsx
- Supplementary_Tables_revised_submission_257773052/Supplementary-Table_S2.xlsx
- Supplementary_Tables_revised_submission_257773052/Supplementary-Table_S3.xlsx
- Supplementary_Tables_revised_submission_257773052/Supplementary-Table_S4.xlsx
- Supplementary_Tables_revised_submission_257773052/Supplementary-Table_S5.xlsx
- Supplementary_Tables_revised_submission_257773052/Supplementary-Table_S6.xlsx
- Supplementary_Tables_revised_submission_257773052/Supplementary-Table_S7.xlsx
- Supplementary_Tables_revised_submission_257773052/Supplementary-Table_S8.xlsx
