# Supplementary material for: Calorie-restricted oat diet is associated with zonulin and short-chain fatty acid response in metabolic syndrome: a randomized controlled trial
Source: Gut Microbes. 2026 Apr 23;18(1):2662687. doi: 10.1080/19490976.2026.2662687 (PMC13114110; doi:10.1080/19490976.2026.2662687)
Supplement: Supplementary Tables.zip [file KGMI_A_2662687_SM7528.zip › Supplementary_Tables_revised_submission_257773052/Supplementary-Table_S1.xlsx]

## Sheet: Table S1
Supplementary Table S1: Quality control (QC) sample performance
	QC Low		QC Medium		QC High
Analyte name	Average (ng/mL)	Accuracy (%)	Average (ng/mL)	Accuracy (%)	Average (ng/mL)	Accuracy (%)
Acetic acid	4200	97.7	29423	92	72231	2.5
Propionic acid	384	101	3488	95.3	7809	101
Butyric acid	89.3	91.5	723	86.6	1861	94
Isobutyric acid	88	92.6	831	91.8	1978	97
2-Methylbutyric acid	83.2	93.7	811	91.4	1984	95.6
Isovaleric acid	84.3	102	741	93.7	1935	95
Valeric acid	72.4	85.8	767	85.2	1871	87
Hexanoic acid	163	96	1542	91.3	3976	98.6
