# Supplementary material for: Calorie-restricted oat diet is associated with zonulin and short-chain fatty acid response in metabolic syndrome: a randomized controlled trial
Source: Gut Microbes. 2026 Apr 23;18(1):2662687. doi: 10.1080/19490976.2026.2662687 (PMC13114110; doi:10.1080/19490976.2026.2662687)
Supplement: Supplementary Tables.zip [file KGMI_A_2662687_SM7528.zip › Supplementary_Tables_revised_submission_257773052/Supplementary-Table_S2.xlsx]

## Sheet: Table S2
Supplementary Table S2: Baseline gut permeability markers, inflammatory status, and plasma short-chain fatty acid (SCFA) concentrations of the participants of the short-term and the six-week intervention1
	Short-term intervention				Six-week intervention
Parameter	All participants (n = 27)	CG (n = 13)	OG (n = 14)	p-value	All participants (n = 22)	CG6w (n = 11)	OG6w (n = 11)	p-value
Zonulin, ng/mL	29.0 (19.2; 65.9)	25.1 (17.9; 52.8)	45.7 (24.9; 66.8)	0.282	47.7 (16.1; 97.4)	78.1 (17.9; 100.0)	31.0 (10.3; 90.0)	0.243
LPS, pg/mL	45.7 (28.1; 89.4)	70.7 (30.5; 90.0)	35.3 (23.8; 84.4)	0.302	27.1 (1.1; 76.5)	25.0 (1.1; 89.6)	29.2 (1.1; 76.0)	1
hsCRP, mg/L	2.3 (1.1; 4.1)	1.8 (0.8; 4.2)	2.9 (1.3; 4.2)	0.289	2.0 (1.1; 4.6)	1.9 (1.3; 4.9)	2.6 (0.4; 4.5)	0.631
IL-6, pg/mL	1.5 (1.1; 3.1)	1.5 (1.1; 3.5)	1.5 (1.3; 2.7)	0.57
Fecal calprotectin, µg/mL	24.7 (0.0; 74.3)	32.1 (6.0; 149.5)	1.0 (0.0; 45.1)	0.1	11.8 (0.0; 58.2)	0.0 (0.0; 31.4)	23.1 (0.0; 118.3)	0.068
Fecal A1AT, mg/dL	12.6 (7.3; 19.7)	15.7 (6.3; 23.7)	10.4 (7.1; 16.0)	0.254
Fecal zonulin, ng/mL	53.8 (41.0; 99.8)	51.5 (44.1; 83.1)	58.3 (40.9; 106.8)	0.72
Acetic acid, ng/mL	2,774.2 (1,919.3; 3,503.6)	2,794.9 (2,019.0; 4,309.1)	2,678.9 (1,687.3; 3,403.3)	0.283	3,059.2 ± 1,391.1	3,320.2 ± 1,787.2	2,798.3 ± 848.6	0.396
Propionic acid, ng/mL	81.3 (66.8; 97.7)	83.8 (58.5; 97.8)	81.1 (68.8; 96.4)	0.516	86.2 (74.0; 98.0)	83.3 (68.2; 100.2)	86.7 (76.8; 97.2)	0.435
Butyric acid, ng/mL	43.4 (38.7; 65.9)	42.7 (35.3; 68.1)	51.4 (38.4; 67.3)	0.622	35.5 (30.4; 56.3)	37.4 (30.6; 59.2)	33.3 (29.6; 47.3)	0.562
Isobutyric acid, ng/mL	18.9 (16.7; 25.1)	18.1 (16.4; 25.4)	19.1 (16.7; 23.6)	0.914	23.3 ± 6.7	20.9 ± 6.6	25.7 ± 6.2	0.095
2-MBA, ng/mL	43.7 ± 7.7	43.3 ± 9.2	44.1 ± 6.5	0.796	42.0 (38.8; 46.5)	38.9 (35.9; 45.2)	45.4 (39.8; 47.5)	0.09
Isovaleric acid, ng/mL	44.0 (33.4; 60.7)	55.7 (40.1; 65.1)	38.8 (29.9; 58.3)	0.303	56.0 ± 27.8	50.2 ± 31.0	61.9 ± 24.1	0.336
Valeric acid, ng/mL	19.3 ± 4.0	19.1 ± 4.2	19.4 ± 3.9	0.863	17.8 (16.0; 20.8)	18.8 ± 2.7	19.5 ± 6.2	0.921
Hexanoic acid, ng/mL	75.7 ± 27.2	68.8 ± 20.6	82.1 ± 14.1	0.06	69.3 ± 14.2	68.0 ± 11.2	70.5 ± 17.1	0.7
1Data are presented as mean ± s.d. or median (Q1;Q3) for skewed data. Differences between the groups were assessed using unpaired Student's t-test or Mann-Whitney U-test for normal or skewed data, respectively. Abbreviations: A1AT, alpha-1-antitrypsin; CG, control group; CG6w, six-week control group; hsCRP, high-sensitivity C-reactive protein; IL-6, interleukin 6; LPS, Lipopolysaccharides; OG, oa…
