# Supplementary material for: Calorie-restricted oat diet is associated with zonulin and short-chain fatty acid response in metabolic syndrome: a randomized controlled trial
Source: Gut Microbes. 2026 Apr 23;18(1):2662687. doi: 10.1080/19490976.2026.2662687 (PMC13114110; doi:10.1080/19490976.2026.2662687)
Supplement: Supplementary Tables.zip [file KGMI_A_2662687_SM7528.zip › Supplementary_Tables_revised_submission_257773052/Supplementary-Table_S3.xlsx]

## Sheet: Table S3
Supplementary Table S3: Gastrointestinal (GI) tolerability of the study diets and well-being1
	Short-term intervention			Six-week intervention
	CG (n = 13)2	OG (n = 14)	p-value	CG6w (n = 11)	OG6w (n = 11)	p-value
GI tolerability (score: 0 – 12)
First intervention day	0.0 (0.0; 2.0)	0.5 (0.0; 2.0)	0.721	0.0 (0.0; 2.0)	0.0 (0.0; 2.0)	0.883
Last intervention day	0.0 (0.0; 0.8)	1.5 (0.8; 2.0)	0.011*	0.0 (0.0; 2.0)	0.0 (0.0; 2.0)	1
Average	0.0 (0.0; 0.9)	1.0 (0.5; 1.6)	0.107	0.0 (0.0; 1.0)	0.0 (0.0; 2.0)	0.472
GI tolerability over the six-week intervention period (score: 0 – 168)	x	x	x	1.5 (0.0; 21.0)	6.5 (0.0; 42.0)	1
Well-being (score: 0 – 18)
First intervention day	0.0 (0.0; 2.5)	1.0 (0.0; 3.8)	0.888	1.0 (0.0; 4.0)	0.0 (0.0; 1.0)	0.421
Last intervention day	0.0 (0.0; 0.8)	3.5 (0.0; 6.5)	0.317	0.0 (0.0; 3.0)	0.0 (0.0; 1.0)	0.186
Average	0.3 (0.0; 1.5)	3.8 (0.0; 5.6)	0.161	0.5 (0.0; 3.5)	0.0 (0.0; 1.0)	0.307
Well-being over the six-week intervention period (score: 0 – 252)	x	x	x	3.0 (0.0; 9.0)	3.0 (0.0; 10.0)	1
1Data are shown as median (Q1;Q3). P-value refers to Fisher’s exact test (*p < 0.05). The lower the score, the better the GI tolerability and well-being. 2Last intervention day: n = 12. Abbreviations: CG, control group; CG6w, six-week control group; OG, oat group; OG6w, six-week oat group.
