# Supplementary material for: Calorie-restricted oat diet is associated with zonulin and short-chain fatty acid response in metabolic syndrome: a randomized controlled trial
Source: Gut Microbes. 2026 Apr 23;18(1):2662687. doi: 10.1080/19490976.2026.2662687 (PMC13114110; doi:10.1080/19490976.2026.2662687)
Supplement: Supplementary Tables.zip [file KGMI_A_2662687_SM7528.zip › Supplementary_Tables_revised_submission_257773052/Supplementary-Table_S4.xlsx]

## Sheet: Legend
Legend
Supplementary Table S4-1: Clinical markers before and after each dietary intervention
Supplementary Table S4-2: Fecal markers before and after each dietary intervention
Supplementary Table S4-3: Plasma short-chain fatty acid (SCFA) concentration before and after each dietary intervention

## Sheet: Table S4-1
Supplementary Table S4-1: Clinical markers before and after each dietary intervention
	Within-group comparison1						Between-group comparison2
		Before	After	∆	p-value	padj.	Intervention	Model	β estimate	95% CI	p-value	padj.
Zonulin, ng/mL	CG	25.10 (17.95; 52.77)	22.43 (8.87; 41.71)	-4.70 (-12.61; 3.60)	0.052	0.156	2DI	(i)	-7.59	-16.21; -0.18	0.054	0.216
	OG	45.70 (24.87; 66.77)	22.31 (14.94; 43.87)	-10.83 (-21.81; -4.25)	<0.001***	0.002**		(ii)	-7.98	-17.90; 0.46	0.075	0.300
	CG6w	78.11 (17.93; 100.00)	81.53 (19.74; 100.00)	1.27 (-1.18; 14.73)	0.110	0.330	6WI	(i)	-7.53	-32.89; 13.63	0.573	0.573
	OG6w	31.02 (10.32; 89.98)	29.34 (22.53; 98.70)	6.16 (-7.35; 17.68)	0.294	0.588		(ii)	-7.52	-35.29; 16.81	0.580	0.580
LPS, pg/mL	CG	70.73 (30.50; 89.96)	45.68 (30.50; 82.55)	-0.48 (-34.51; 23.86)	0.905	0.905	2DI	(i)	-18.61	-45.75; 4.56	0.200	0.600
	OG	35.30 (23.84; 84.36)	31.57 (23.95; 51.94)	-5.24 (-32.32; 9.72)	0.311	0.933		(ii)	-15.76	-45.42; 9.70	0.319	0.957
	CG6w	24.97 (1.10; 89.61)	39.11 (5.62; 103.49)	15.46 (0.77; 56.85)	0.110	0.330	6WI	(i)	-32.95	-71.11; 3.91	0.118	0.354
	OG6w	29.20 (1.10; 76.00)	12.44 (1.10; 57.05)	0.00 (-38.06; 9.58)	0.515	0.588		(ii)	-32.44	-68.44; 3.70	0.117	0.351
hsCRP, mg/L	CG	1.81 (0.81; 4.16)	2.47 (1.03; 6.80)	0.31 (-0.01; 1.81)	0.036*	0.144	2DI	(i)a	-1.52	-3.17; 0.12	0.894	1
	OG	2.85 (1.26; 4.22)	2.52 (1.18; 5.60)	-0.29 (-0.87; 0.32)	0.423	0.933		(ii)	-1.35	-3.63; 0.54	0.897	1
	CG6w	1.86 (1.25; 4.85)	1.88 (1.06; 3.51)	-0.14 (-0.83; 0.27)	0.130	0.330	6WI	(i)	1.36	-0.36; 4.12	0.142	0.354
	OG6w	2.55 (0.42; 4.52)	3.16 (1.77; 5.74)	0.61 (-1.31; 2.96)	0.179	0.537		(ii)	1.31	-0.37; 4.01	0.151	0.351
IL-6, pg/mL	CG	1.48 (1.11; 3.54)	2.10 (1.33; 2.73)	0.15 (-0.31; 0.34)	0.389	0.788	2DI	(i)	-0.01	-0.67; 0.66	0.984	1
	OG	1.50 (1.26; 2.75)	1.84 (1.24; 2.93)	0.06 (-0.18; 0.43)	0.582	0.933		(ii)	-0.02	-0.75; 0.71	0.956	1
1Data are presented as median (Q1;Q3). Absolute change (∆) was calculated as follows: pre-intervention (baseline) value subtracted from the respective value post-intervention. P-value refers to paired Student's t-test or Wilcoxon rank test depending on the distribution of the data. 2Data are presented as β estimate and 95% CI using BCa-bootstrapping with 1,000 BCa-samples. P-value refers to a lin…

## Sheet: Table S4-2
Supplementary Table S4-2: Fecal markers before and after each dietary intervention
	Within-group comparison1					Between-group comparison2
		Before	After	∆	p-value	Intervention	Model	β estimate	95% CI	p-value
Fecal calprotectin, µg/mL	CG	26.57 (0.00; 100.60)	0.00 (0.00; 79.25)	-6.02 (-82.81; 17.56)	0.398	2DI	(i)	18.03	-29.78; 65.74	0.586
	OG	0.00 (0.00; 30.41)	0.00 (0.00; 18.33)	0.00 (-1.03; 0.62)	0.753		(ii)	32.8	-26.09; 90.71	0.420
	CG6w	0.00 (0.00; 31.40)	0.47 (0.00; 17.03)	0.00 (-11.43; 0.00)	0.345	6WI	(i)	28.81	-14.96; 87.23	0.354
	OG6w	23.14 (0.00; 118.25)	37.06 (0.00; 156.75)	7.31 (-19.69; 38.50)	0.646		(ii)	26.95	-10.73; 73.02	0.348
Fecal A1AT, mg/dL	CG	17.72 (7.90; 25.75)	14.25 (10.88; 21.87)	-3.44 (-5.42; 2.15)	0.333	2DI	(i)	4.42	-3.86; 17.81	0.473
	OG	10.01 (6.93; 14.86)	9.18 (6.06; 17.53)	0.00 (-2.21; 7.56)	0.507		(ii)	6.66	-4.59; 21.52	0.437
Fecal zonulin, ng/mL	CG	52.87 (44.19; 80.10)	59.92 (29.85; 85.73)	-3.97 (-15.91; 32.22)	0.799	2DI	(i)	-20.76	-52.41; 11.72	0.181
	OG	53.84 (40.35; 103.39)	44.95 (27.19; 74.76)	-25.88 (-39.37; 13.83)	0.101		(ii)	-21.05	-59.85; 16.18	0.320
1Data are presented as median (Q1; Q3). Absolute change (∆) was calculated as follows: pre-intervention (baseline) value subtracted from the respective value post-intervention. P-value refers to paired Student's t-test or Wilcoxon rank test depending on the distribution of the data. 2Data are presented as β estimate and 95% CI using BCa-bootstrapping with 1,000 BCa-samples. P-value refers to a li…

## Sheet: Table S4-3
Supplementary Table S4-3: Plasma short-chain fatty acid (SCFA) concentration before and after each dietary intervention
	Within-group comparison1					Between-group comparison2
		Before	After	∆	p-value	Intervention	Model	β estimate	95% CI	p-value
Acetic acid, ng/mL	CG	2,794.88 (2,019.01; 4,309.11)	3,312.21 (2,641.25; 4,707.96)	983.32 (-14.94; 1,472.78)	0.116	2DI	(i)	-233.27	-2,054.37; 1,426.53	0.928
	OG	2,678.86 (1,687.27; 3,403.25)	2,818.37 (2,110.89; 3,648.60)	-56.05 (-652.64; 853.47)	0.526		(ii)	440.85	1,192.83; 1,890.21	0.889
	CG6w	3,320.18 ± 538.86	2,971.44 ± 337.97	-348.74 ± 579.17	0.56	6WI	(i)	-756.98	-1,517.53; -84.12	0.086
	OG6w	2,798.32 ± 255.88	2,169.52 ± 195.12	-628.80 ± 333.77	0.089		(ii)	-758.41	-1,509.40; 34.09	0.08
Propionic acid, ng/mL	CG	83.82 (58.47; 97.81)	76.59 (57.52; 93.75)	-5.92 (-46.20; 23.20)	0.526	2DI	(i)	7.67	-12.49; 28.48	0.484
	OG	81.15 (68.84; 96.42)	87.63 (56.72; 103.78)	-15.30 (-21.17; 29.17)	0.55		(ii)	13.62	-7.53; 35.86	0.26
	CG6w	83.27 (68.16; 100.19)	89.72 (75.63; 103.98)	-0.64 (-22.05; 23.42)	0.849	6WI	(i)	11.25	-9.08; 30.00	0.309
	OG6w	86.73 (76.78; 97.25)	109.13 (69.35; 125.16)	20.62 (-9.97; 33.23)	0.223		(ii)	9.01	-11.47; 26.87	0.423
Butyric acid, ng/mL	CG	42.66 (35.35; 68.13)	36.78 (27.01; 41.20)	-13.27 (-26.72; -0.23)	0.011*	2DI	(i)	14.8	5.39; 22.30	0.015*
	OG	51.39 (38.40; 67.29)	50.19 (39.11; 71.19)	-9.24 (-14.52; 8.23)	0.514		(ii)	14.19	4.51; 21.29	0.027*
	CG6w	37.44 (30.64; 59.18)	42.98 (31.37; 74.12)	3.77 (-6.90; 18.47)	0.5	6WI	(i)a	5.24	-11.01; 22.12	0.827
	OG6w	33.28 (29.56; 47.29)	45.73 (28.60; 75.38)	7.61 (-6.95; 36.26)	0.248		(ii)a	2.7	-14.52; 19.05	0.882
Isobutyric acid, ng/mL	CG	18.07 (16.39; 25.36)	21.30 (15.32; 22.48)	0.74 (-4.30; 3.03)	0.701	2DI	(i)	1.25	-2.10; 5.07	0.514
	OG	19.11 (16.73; 23.57)	20.44 (16.85; 24.59)	1.29 (-1.38; 2.17)	0.622		(ii)	1.3	-2.33; 5.50	0.501
	CG6w	18.17 (15.64; 26.44)	20.61 (17.13; 23.94)	-0.20 (-1.11; 4.34)	0.869	6WI	(i)	0.94	-2.70; 3.95	0.646
	OG6w	24.42 (21.41; 32.48)	24.08 (19.03; 25.63)	-0.17 (-5.46; 2.67)	0.605		(ii)	0.69	-3.15; 3.98	0.752
2-MBA, ng/mL	CG	43.29 ± 2.54	40.79 ± 3.28	-2.52 ± 3.57	0.496	2DI	(i)	-0.33	-8.74; 9.72	0.932
	OG	44.09 ± 1.73	40.82 ± 2.52	-3.27 ± 2.34	0.186		(ii)	-1.61	-10.45; 7.06	0.656
	CG6w	38.91 (35.93; 45.18)	36.98 (32.64; 38.19)	-1.82 (-9.06; 2.27)	0.186	6WI	(i)	5.21	-2.62; 11.84	0.216
	OG6w	45.36 (39.80; 47.48)	44.58 (35.19; 52.40)	-4.71 (-8.89; 5.55)	0.44		(ii)	3.88	-3.65; 10.23	0.301
Isovaleric acid, ng/mL	CG	55.69 (40.08; 65.06)	43.50 (30.12; 58.74)	-8.94 (-25.71; 10.74)	0.577	2DI	(i)a	-3.48	-29.80; 15.37	0.948
	OG	38.76 (29.86; 58.34)	37.09 (30.18; 60.00)	0.91 (-8.02; 5.45)	0.899		(ii)a	2.81	-22.23; 19.04	0.437
	CG6w	44.72 (27.34; 57.94)	47.00 (36.51; 54.34)	10.05 (-12.63; 14.79)	0.871	6WI	(i)a	8.92	-8.67; 26.15	0.431
	OG6w	66.32 (30.55; 75.75)	46.30 (37.72; 71.89)	-3.91 (-14.90; 10.07)	0.748		(ii)a	6.47	--9.10; 21.17	0.524
Valeric acid, ng/mL	CG	19.11 ± 1.16	16.77 ± 1.54	-2.35 ± 1.24	0.082	2DI	(i)	2.18	-1.70; 6.04	0.286
	OG	19.39 ± 1.04	19.14 ± 1.56	-0.25 ± 1.44	0.867		(ii)	1.21	-2.60; 5.12	0.529
	CG6w	18.07 (16.71; 20.84)	18.67 (16.60; 20.16)	-0.17 (-3.75; 2.17)	0.722	6WI	(i)	2.23	-0.76; 5.26	0.295
	OG6w	17.62 (15.51; 21.62)	19.14 (15.35; 22.21)	1.11 (-1.52; 2.94)	0.707		(ii)	1.68	-1.54; 4.98	0.44
Hexanoic acid, ng/mL	CG	65.12 (51.32; 82.18)	73.84 (56.91; 95.15)	5.38 (-9.78; 28.51)	0.437	2DI	(i)	-6.57	-24.58; 8.71	0.395
	OG	78.64 (71.07; 94.41)	72.14 (63.28; 91.33)	-3.69 (-24.98; 8.42)	0.237		(ii)	-13.65	-34.38; 8.21	0.165
	CG6w	68.05 ± 3.37	58.69 ± 2.53	-9.36 ± 4.03	0.042*	6WI	(i)	11.55	3.78; 19.30	0.040*
	OG6w	70.46 ± 5.16	70.88 ± 4.17	0.43 ± 5.03	0.934		(ii)	10.05	2.58; 16.02	0.038*
1Data are presented as mean ± s.e.m. or as median (Q1;Q3) depending on the distribution of the data (n = 27). Absolute change (∆) was calculated as follows: pre-intervention (baseline) value subtracted from the respective value post-intervention. P-value refers to paired Student's t-test or Wilcoxon rank test (*p <0.05); 2Data are presented as β estimate and 95% CI using BCa-bootstrapping with 1,…
