# Supplementary material for: Calorie-restricted oat diet is associated with zonulin and short-chain fatty acid response in metabolic syndrome: a randomized controlled trial
Source: Gut Microbes. 2026 Apr 23;18(1):2662687. doi: 10.1080/19490976.2026.2662687 (PMC13114110; doi:10.1080/19490976.2026.2662687)
Supplement: Supplementary Tables.zip [file KGMI_A_2662687_SM7528.zip › Supplementary_Tables_revised_submission_257773052/Supplementary-Table_S5.xlsx]

## Sheet: Table S5
Supplementary Table S5: Weight loadings of the sPLS-DA models 1.1 (short-term intervention) and 1.2 (six-week intervention)
Model	Component	Group contribution assigned by the model	Importance	Median change in OG or OG6w compared to CG or CG6w	Oat group	Control group
1.1 (2DI)					OG	CG
	Component 1
	Erysipelotrichaceae UCG-003	OG	-0.726113	increase	0.592672	-0.770474
	Parasutterella	OG	-0.388428	increase	0.47477	-0.617201
	Ruminiclostridium	OG	-0.314784	increase	0.449057	-0.583774
	Marvinbryantia	CG	0.277887	decrease	-0.436175	0.567027
	Eggerthella	OG	-0.274845	increase	0.435113	-0.565646
	Christensenellaceae R-7 group	CG	0.170375	decrease	-0.398637	0.518228
	Intestinimonas	OG	-0.134347	increase	0.386058	-0.501875
	Fusicatenibacter	OG	-0.114325	increase	0.379067	-0.492788
	Mitsuokella	OG	-0.0789894	increase	0.36673	-0.476749
	Haemophilus	OG	-0.0603896	increase	0.360236	-0.468307
	Component 2
	Anaerostipes	OG	0.612709	increase	0.123538	-0.160599
	UCG-005	OG	-0.416192	increase	0.0501043	-0.0651356
	NK4A214 group	OG	-0.41159	increase	0.00634886	-0.00825352
	UCG-002	OG	-0.407654	increase	0.156389	-0.203306
	Intestinibacter	CG	-0.231364	decrease	-0.0528364	0.0686874
	Clostridium innocuum group	CG	0.127138	decrease	-0.163264	0.212243
	Romboutsia	CG	-0.122635	decrease	-0.059471	0.0773123
	Muribaculaceae	CG	-0.120846	decrease	-0.214615	0.278999
	Sarcina	OG	0.111505	increase	0.121484	-0.15793
	CAG-56	CG	-0.0633467	decrease	-0.128125	0.166562
1.2 (6WI)					OG6w	CG6w
	Component 1
	Slackia	CG6w	-0.576121	decrease	-0.568262	0.568262
	[Ruminococcus]_torques_group	CG6w	-0.395656	decrease	-0.504265	0.504265
	Bilophila	CG6w	-0.351196	decrease	-0.488499	0.488499
	Enterorhabdus	CG6w	-0.328146	decrease	-0.480325	0.480325
	[Eggerthellaceae]_uncultured	CG6w	-0.291172	decrease	-0.467214	0.467214
	Collinsella	CG6w	-0.242953	decrease	-0.450114	0.450114
	Enterococcus	CG6w	-0.166255	decrease	-0.422916	0.422916
	Family_XIII_AD3011_group	CG6w	-0.16124	decrease	-0.421137	0.421137
	[Barnesiellaceae]_uncultured	CG6w	-0.0100079	decrease	-0.367508	0.367508
	UCG-003	OG6w	0.135249	increase	0.41192	-0.41192
	RF39	OG6w	0.178249	increase	0.427169	-0.427169
	Lachnospira	OG6w	0.181412	increase	0.428291	-0.428291
	Component 2
	Acidaminococcus	OG6w	-0.429615	increase	0.247798	-0.247798
	[Eubacterium]_eligens_group	OG6w	-0.369666	increase	0.253869	-0.253869
	Bacteroides	OG6w	-0.251809	increase	0.0189004	-0.0189004
	Phascolarctobacterium	CG6w	-0.234203	decrease	-0.236353	0.236353
	Lactobacillus	CG6w	-0.203014	decrease	-0.0236281	0.0236281
	Oscillibacter	OG6w	-0.17249	increase	0.147116	-0.147116
	[Ruminococcus]_gnavus_group	OG6w	-0.147148	increase	0.0445489	-0.0445489
	Veillonella	OG6w	-0.133549	increase	0.232135	-0.232135
	Lachnospiraceae_NK4A136_group	CG6w	-0.0779338	decrease	-0.0559861	0.0559861
	Fusobacterium	OG6w	-0.0148294	increase	0.242962	-0.242962
	Izemoplasmatales	OG6w	0.00891172	increase	0.201868	-0.201868
	GCA-900066575	CG6w	0.0344844	decrease	-0.0623941	0.0623941
	[Erysipelotrichaceae]_uncultured	CG6w	0.0423248	decrease	-0.219657	0.219657
	Turicibacter	OG6w	0.0880139	increase	0.218372	-0.218372
	Dorea	CG6w	0.120845	decrease	-0.232317	0.232317
	Lactococcus	CG6w	0.233384	decrease	-0.301936	0.301936
	Subdoligranulum	OG6w	0.279971	increase	0.00189884	-0.00189884
	Marvinbryantia	OG6w	0.349302	increase	0.0184439	-0.0184439
	[Eubacterium]_ventriosum_group	CG6w	0.404346	decrease	-0.0747943	0.0747943
Abbreviations: CG, control group; CG6w, 6-week control group; OG, oat group; OG6w, 6-week oat group; 2DI, 2-day intervention; 6WI, 6-week intervention.
