# Supplementary material for: Calorie-restricted oat diet is associated with zonulin and short-chain fatty acid response in metabolic syndrome: a randomized controlled trial
Source: Gut Microbes. 2026 Apr 23;18(1):2662687. doi: 10.1080/19490976.2026.2662687 (PMC13114110; doi:10.1080/19490976.2026.2662687)
Supplement: Supplementary Tables.zip [file KGMI_A_2662687_SM7528.zip › Supplementary_Tables_revised_submission_257773052/Supplementary-Table_S6.xlsx]

## Sheet: Legend
Legend
Supplementary Table S6-1: Correlation matrix of the DIABLO model 2.1
Supplementary Table S6-2: Weight loadings of the DIABLO model 2.1
Supplementary Table S6-3: Correlation matrix of the DIABLO model 2.2
Supplementary Table S6-4: Weight loadings of the DIABLO model 2.2

## Sheet: Table S6-1
Supplementary Table S6-1: Correlation matrix of the DIABLO model 2.1
Data set	Selected features	Δ Zonulin	Δ LPS	Δ hsCRP	Δ IL-6	Δ Fecal zonulin	Δ Fecal A1AT	Δ Fecal calprotectin	Δ Acetic acid	Δ Propionic acid	Δ Butyric acid	Δ Isobutyric acid	Δ 2-Methylbutyric acid	Δ Isovaleric acid	Δ Valeric acid	Δ Hexanoic acid	Δ Eggerthella	Δ Erysipelotrichaceae UCG-003	Δ Christensenellaceae R-7 group	Δ Marvinbryantia	Δ Clostridium methylpentosum group	Δ Intestinimonas	Δ UCG-005	Δ Haemophilus
Clinical outcomes	Δ Zonulin	0.347298	0.300259	0.342163	-0.0927127	0.175512	-0.262578	-0.387068	0.158589	-0.370479	-0.446666	-0.241791	-0.0389246	-0.0995142	-0.390972	-0.199125	-0.428135	-0.478091	0.366876	0.367905	-0.395021	-0.341694	0.00832647	-0.247657
	Δ LPS	0.300259	0.494247	0.112072	0.165901	-0.121269	-0.624647	-0.317423	0.46362	-0.336594	-0.111304	-0.41873	0.111298	-0.0643661	-0.228502	0.013918	-0.33339	-0.312677	0.221402	0.134005	-0.435161	-0.254566	-0.477165	-0.0719919
	Δ hsCRP	0.342163	0.112072	0.480989	-0.284017	0.386698	0.0526733	-0.394828	-0.0994314	-0.352242	-0.655294	-0.0740186	-0.151853	-0.115011	-0.470948	-0.341885	-0.450588	-0.549844	0.436455	0.506602	-0.315853	-0.368627	0.387487	-0.355285
	Δ IL-6	-0.0927127	0.165901	-0.284017	0.282761	-0.333127	-0.346857	0.121385	0.300038	0.0818156	0.407457	-0.155329	0.162384	0.0492881	0.219208	0.24827	0.152836	0.233179	-0.198376	-0.291227	0.00725979	0.134048	-0.51012	0.21514
	Δ Fecal zonulin	0.175512	-0.121269	0.386698	-0.333127	0.40633	0.329929	-0.215644	-0.299733	-0.16827	-0.545518	0.121769	-0.188313	-0.0755023	-0.324999	-0.317116	-0.259129	-0.358723	0.296844	0.400082	-0.0906805	-0.220203	0.56774	-0.290509
	Δ Fecal A1AT	-0.262578	-0.624647	0.0526733	-0.346857	0.329929	0.872332	0.263467	-0.673189	0.307714	-0.128063	0.538133	-0.216196	0.0385185	0.110019	-0.164758	0.261408	0.190892	-0.115071	0.0337573	0.457341	0.189123	0.814481	-0.0535886
	Δ Fecal calprotectin	-0.387068	-0.317423	-0.394828	0.121385	-0.215644	0.263467	0.432655	-0.152789	0.411708	0.517984	0.254091	0.0540186	0.1125	0.443779	0.235581	0.479859	0.540225	-0.415916	-0.423542	0.433384	0.383819	-0.0448234	0.286446
SCFA	Δ Acetic acid	0.158589	0.46362	-0.0994314	0.300038	-0.299733	-0.673189	-0.152789	0.52674	-0.191846	0.178495	-0.40218	0.183917	-0.0152897	-0.0261466	0.167983	-0.144356	-0.0782505	0.0342519	-0.0881254	-0.31068	-0.0991926	-0.670165	0.0846662
	Δ Propionic acid	-0.370479	-0.336594	-0.352242	0.0818156	-0.16827	0.307714	0.411708	-0.191846	0.396339	0.457393	0.272489	0.0314578	0.104652	0.409463	0.199495	0.454159	0.503012	-0.384713	-0.37968	0.42789	0.361664	0.0247504	0.254319
	Δ Butyric acid	-0.446666	-0.111304	-0.655294	0.407457	-0.545518	-0.128063	0.517984	0.178495	0.457393	0.896424	0.0653527	0.219849	0.153369	0.631116	0.474053	0.593686	0.732788	-0.58404	-0.688779	0.398354	0.487304	-0.578068	0.48499
	Δ Isobutyric acid	-0.241791	-0.41873	-0.0740186	-0.155329	0.121769	0.538133	0.254091	-0.40218	0.272489	0.0653527	0.355713	-0.102428	0.0499183	0.174333	-0.027643	0.265223	0.2429	-0.169829	-0.0916521	0.358695	0.201387	0.427031	0.0454199
	Δ 2-Methylbutyric acid	-0.0389246	0.111298	-0.151853	0.162384	-0.188313	-0.216196	0.0540186	0.183917	0.0314578	0.219849	-0.102428	0.093901	0.024539	0.111469	0.137258	0.0706903	0.115763	-0.100286	-0.154938	-0.0135716	0.0635286	-0.300133	0.115548
	Δ Isovaleric acid	-0.0995142	-0.0643661	-0.115011	0.0492881	-0.0755023	0.0385185	0.1125	-0.0152897	0.104652	0.153369	0.0499183	0.024539	0.0305157	0.122142	0.0742399	0.126071	0.146287	-0.113969	-0.122417	0.104541	0.10168	-0.0471151	0.0840877
	Δ Valeric acid	-0.390972	-0.228502	-0.470948	0.219208	-0.324999	0.110019	0.443779	-0.0261466	0.409463	0.631116	0.174333	0.111469	0.122142	0.491249	0.311007	0.499129	0.585191	-0.457714	-0.500077	0.400992	0.403726	-0.23543	0.34513
	Δ Hexanoic acid	-0.199125	0.013918	-0.341885	0.24827	-0.317116	-0.164758	0.235581	0.167983	0.199495	0.474053	-0.027643	0.137258	0.0742399	0.311007	0.261717	0.27462	0.353935	-0.286302	-0.3569	0.152231	0.228302	-0.388856	0.254692
Microbes	Δ Eggerthella	-0.428135	-0.33339	-0.450588	0.152836	-0.259129	0.261408	0.479859	-0.144356	0.454159	0.593686	0.265223	0.0706903	0.126071	0.499129	0.27462	0.533545	0.605139	-0.467273	-0.482372	0.472297	0.427624	-0.0861373	0.327564
	Δ Erysipelotrichaceae UCG-003	-0.478091	-0.312677	-0.549844	0.233179	-0.358723	0.190892	0.540225	-0.0782505	0.503012	0.732788	0.2429	0.115763	0.146287	0.585191	0.353935	0.605139	0.701321	-0.54613	-0.585419	0.503616	0.487898	-0.21924	0.401891
	Δ Christensenellaceae R-7 group	0.366876	0.221402	0.436455	-0.198376	0.296844	-0.115071	-0.415916	0.0342519	-0.384713	-0.58404	-0.169829	-0.100286	-0.113969	-0.457714	-0.286302	-0.467273	-0.54613	0.426654	0.463779	-0.379065	-0.377629	0.206506	-0.31963
	Δ Marvinbryantia	0.367905	0.134005	0.506602	-0.291227	0.400082	0.0337573	-0.423542	-0.0881254	-0.37968	-0.688779	-0.0916521	-0.154938	-0.122417	-0.500077	-0.3569	-0.482372	-0.585419	0.463779	0.534125	-0.345003	-0.39401	0.388769	-0.373837
	Δ Clostridium methylpentosum group	-0.395021	-0.435161	-0.315853	0.00725979	-0.0906805	0.457341	0.433384	-0.31068	0.42789	0.398354	0.358695	-0.0135716	0.104541	0.400992	0.152231	0.472297	0.503616	-0.379065	-0.345003	0.486671	0.372345	0.183823	0.224972
	Δ Intestinimonas	-0.341694	-0.254566	-0.368627	0.134048	-0.220203	0.189123	0.383819	-0.0991926	0.361664	0.487304	0.201387	0.0635286	0.10168	0.403726	0.228302	0.427624	0.487898	-0.377629	-0.39401	0.372345	0.34329	-0.0925073	0.2684
	Δ UCG-005	0.00832647	-0.477165	0.387487	-0.51012	0.56774	0.814481	-0.0448234	-0.670165	0.0247504	-0.578068	0.427031	-0.300133	-0.0471151	-0.23543	-0.388856	-0.0861373	-0.21924	0.206506	0.388769	0.183823	-0.0925073	1	-0.299299
	Δ Haemophilus	-0.247657	-0.0719919	-0.355285	0.21514	-0.290509	-0.0535886	0.286446	0.0846662	0.254319	0.48499	0.0454199	0.115548	0.0840877	0.34513	0.254692	0.327564	0.401891	-0.31963	-0.373837	0.224972	0.2684	-0.299299	0.262682
Abbreviations: DIABLO, Data Integration Analysis for Biomarker discovery using Latent cOmponents; A1AT, alpha-1-antitrypsin; hsCRP, high-sensitivity C-reactive protein; IL-6, interleukin-6; LPS, lipopolysaccharide; SCFA, short-chain fatty acid.

## Sheet: Table S6-2
Supplementary Table S6-2: Weight loadings of the DIABLO model 2.1
	Group contribution assigned by the model	Importance	OG	CG
Clinical outcomes
Component 1
Δ Zonulin	CG	0.528729	-0.284171	0.369422
Δ Fecal zonulin	CG	0.515577	-0.301041	0.391353
Δ hsCRP	CG	0.427457	-0.241591	0.314068
Δ Fecal calprotectin	OG	-0.381832	0.269795	-0.350734
Δ LPS	CG	0.254608	-0.165757	0.215484
Δ IL-6	OG	-0.193167	0.0702915	-0.091379
Δ Fecal A1AT	OG	-0.15483	0.231833	-0.301383
Component 2
Δ Fecal A1AT	OG	-0.874497	0.231833	-0.301383
Δ LPS	CG	0.313383	-0.165757	0.215484
Δ IL-6	OG	0.273135	0.0702915	-0.091379
Δ hsCRP	CG	-0.226115	-0.241591	0.314068
Δ Fecal zonulin	CG	-0.106372	-0.301041	0.391353
SCFA
Component 1
Δ Butyric acid	OG	-0.7555	0.231172	-0.300524
Δ Valeric acid	OG	-0.512113	0.170875	-0.222137
Δ Acetic acid	CG	0.35221	-0.250342	0.325445
Δ Isovaleric acid	CG	0.161394	-0.0684851	0.0890306
Δ Propionic acid	OG	-0.0954989	0.0495306	-0.0804872
Δ 2-Methylbutyric acid	CG	0.0877219	-0.042739	0.0555606
Δ Hexanoic acid	CG	0.00667376	-0.0734093	0.095432
Component 2
Δ Acetic acid	CG	0.608951	-0.250342	0.325445
Δ Butyric acid	OG	0.49545	0.231172	-0.300524
Δ Hexanoic acid	CG	0.41487	-0.0734093	0.095432
Δ Isobutyric acid	OG	-0.386307	0.0885706	-0.115142
Δ Valeric acid	OG	-0.211243	0.170875	-0.222137
Δ 2-Methylbutyric acid	CG	0.13317	-0.042739	0.0555606
Bacterial genera
Component 1
Δ Erysipelotrichaceae UCG-003	OG	-0.823992	0.592672	-0.770474
Δ Eggerthella	OG	-0.457639	0.435113	-0.565646
Δ Haemophilus	OG	-0.19056	0.360236	-0.468307
Δ Marvinbryantia	CG	0.183017	-0.436175	0.567027
Δ Intestinimonas	OG	-0.155454	0.386058	-0.501875
Δ Christensenellaceae R-7 group	CG	0.129603	-0.398637	0.518228
Δ Clostridium methylpentosum group	OG	-0.0288482	0.337206	-0.438368
Component 2
Δ UCG-005	OG	-1	0.0501043	-0.0651356
Abbreviations: DIABLO, Data Integration Analysis for Biomarker discovery using Latent cOmponents; A1AT, alpha-1-antitrypsin; hsCRP, high-sensitivity C-reactive protein; IL-6, interleukin-6; LPS, lipopolysaccharide; SCFA, short-chain fatty acid.

## Sheet: Table S6-3
Supplementary Table S6-3: Correlation matrix of the DIABLO model 2.2
Data set	Selected features	Δ Zonulin	Δ LPS	Δ hsCRP	Δ Fecal calprotectin	Δ Propionic acid	Δ Butyric acid	Δ Isovaleric acid	Δ Hexanoic acid	Δ Methanobrevibacter	Δ Bifidobacterium	Δ Coriobacteriaceae UCG-003	Δ Collinsella	Δ Incertae Sedis uncultured	Δ Adlercreutzia	Δ Eggerthella	Δ Enterorhabdus	Δ Senegalimassilia	Δ Slackia	Δ Eggerthellaceae uncultured	Δ Bacteroides	Δ Barnesiella	Δ Coprobacter	Δ Barnesiellaceae uncultured	Δ Butyricimonas	Δ Odoribacter	Δ CAG-873	Δ Muribaculaceae	Δ Alloprevotella	Δ Paraprevotella	Δ Prevotella	Δ Prevotellaceae NK3B31 group	Δ Prevotellaceae UCG-001	Δ Prevotellaceae UCG-003	Δ Prevotellaceae UCG-004	Δ Prevotellaceae uncultured	Δ Alistipes	Δ Rikenellaceae RC9 gut group	Δ Parabacteroides	Δ Bacteroidales uncultured	Δ Gastranaerophilales	Δ Bilophila	Δ Desulfovibrio	Δ Desulfovibrionaceae uncultured	Δ Anaeroplasma	Δ Catenibacterium	Δ Erysipelatoclostridium	Δ Erysipelotrichaceae UCG-003	Δ Clostridium innocuum group
Clinical outcomes	Δ Zonulin	0.419809	-0.247101	-0.0920944	0.424671	-0.137056	-0.0467297	-0.560927	0.173071	-0.0504186	0.433229	-0.156636	-0.201092	0.359552	-0.0449137	0.0749577	0.320587	0.281177	0.175777	-0.377218	-0.112578	-0.398234	0.405934	-0.0256698	-0.340475	0.133384	-0.0511041	-0.254422	0.0261326	0.309106	0.402628	-0.133213	-0.133213	-0.135592	-0.133085	0.242028	-0.298246	-0.0513958	-0.0943499	0.25357	0.256524	-0.102269	0.141221	0.278807	-0.133213	-0.0166409	-0.175544	-0.0864581	-0.0845479
	Δ LPS	-0.247101	0.999986	-0.059657	0.0426494	0.121082	-0.047096	-0.131164	-0.901564	0.179459	-0.614601	0.695846	0.385159	-0.355196	-0.25704	0.181925	-0.15639	-0.41598	0.45047	0.667764	0.539222	-0.203492	-0.241381	0.24435	0.34414	0.106609	0.178102	-0.167878	0.120564	-0.464343	-0.640959	0.687854	0.687854	0.687362	0.230719	-0.3724	0.28068	0.294556	0.555293	-0.341827	-0.223497	0.389147	-0.704077	-0.3395	0.687854	0.201313	0.677573	-0.017406	0.442764
	Δ hsCRP	-0.0920944	-0.059657	1	0.368996	0.983143	0.822587	0.222163	0.48561	-0.323154	0.466218	0.314376	-0.567834	0.203457	0.16112	0.627561	-0.784557	-0.752586	-0.482388	-0.488556	0.175451	0.381699	0.452176	-0.451638	-0.379814	0.63759	-0.346458	-0.112893	-0.244073	-0.646743	-0.253213	0.265314	0.265314	0.266088	0.274803	-0.594963	0.488456	-0.481932	0.291685	-0.612802	-0.5646	-0.622117	0.0142127	-0.58612	0.265314	0.202549	0.214301	0.182535	0.106964
	Δ Fecal calprotectin	0.424671	0.0426494	0.368996	0.790144	0.373138	0.344049	-0.705836	0.117896	-0.162978	0.581805	0.235514	-0.411518	0.451298	-0.0835383	0.503453	-0.0334596	-0.177616	0.175257	-0.494912	0.15913	-0.430187	0.690809	-0.169164	-0.521378	0.557577	-0.176582	-0.475767	-0.0414268	-0.104334	0.155335	0.238774	0.238774	0.23572	0.055701	-0.131337	-0.0386499	-0.199424	0.251065	-0.112232	-0.0344398	-0.302903	-0.0892769	-0.0628923	0.238774	0.165337	0.150137	-0.0305951	0.122184
SCFA	Δ Propionic acid	-0.137056	0.121082	0.983143	0.373138	0.998992	0.808997	0.198713	0.320037	-0.288705	0.351618	0.437828	-0.494447	0.137349	0.114028	0.656034	-0.808523	-0.823292	-0.398846	-0.364415	0.271527	0.343788	0.404802	-0.404776	-0.314618	0.652306	-0.312102	-0.141639	-0.220921	-0.726892	-0.367868	0.38758	0.38758	0.388266	0.314868	-0.658738	0.536585	-0.425784	0.389856	-0.671002	-0.601853	-0.547939	-0.112776	-0.644141	0.38758	0.237473	0.335161	0.178478	0.18607
	Δ Butyric acid	-0.0467297	-0.047096	0.822587	0.344049	0.808997	0.679164	0.134023	0.397435	-0.268869	0.410177	0.264565	-0.480368	0.191449	0.124155	0.532674	-0.629036	-0.611903	-0.375713	-0.422746	0.149064	0.278858	0.404961	-0.372113	-0.336785	0.54421	-0.288344	-0.119489	-0.197965	-0.522623	-0.191482	0.225558	0.225558	0.225988	0.222703	-0.483091	0.387557	-0.398318	0.247678	-0.496229	-0.453097	-0.517026	0.00725727	-0.471834	0.225558	0.171808	0.179284	0.144076	0.0922083
	Δ Isovaleric acid	-0.560927	-0.131164	0.222163	-0.705836	0.198713	0.134023	1	0.216744	-0.0257572	-0.364694	-0.102529	0.102166	-0.39264	0.217476	-0.195881	-0.473497	-0.268735	-0.548346	0.243412	-0.0965663	0.777707	-0.51996	-0.10611	0.360341	-0.251173	-0.0248149	0.503185	-0.116902	-0.284614	-0.32842	-0.138638	-0.138638	-0.134438	0.105933	-0.221591	0.358799	-0.0918853	-0.130558	-0.257588	-0.323824	-0.0643808	0.145067	-0.299237	-0.138638	-0.0724003	-0.0656116	0.158418	-0.0937003
	Δ Hexanoic acid	0.173071	-0.901564	0.48561	0.117896	0.320037	0.397435	0.216744	1	-0.296812	0.737047	-0.473653	-0.581759	0.396363	0.295831	0.110798	-0.20498	0.0372041	-0.605878	-0.793944	-0.396595	0.347634	0.403479	-0.409588	-0.463083	0.180704	-0.305688	0.101127	-0.211653	0.12516	0.449476	-0.488074	-0.488074	-0.487284	-0.0825117	0.0674583	-0.0324014	-0.466524	-0.360639	0.0327837	-0.050326	-0.609699	0.623086	0.042027	-0.488074	-0.0890678	-0.500683	0.0950477	-0.341768
Microbes	Δ Methanobrevibacter	-0.0504186	0.179459	-0.323154	-0.162978	-0.288705	-0.268869	-0.0257572	-0.296812	0.134688	-0.282297	0.00719137	0.258694	-0.154092	-0.0812679	-0.188998	0.198441	0.158284	0.196527	0.290203	0.0267762	-0.105807	-0.225396	0.182282	0.207914	-0.208855	0.142179	0.043631	0.0924352	0.114242	-0.0479093	0.0194518	0.0194518	0.019406	-0.0439363	0.117141	-0.0881322	0.201704	-0.0110484	0.125669	0.125233	0.265644	-0.113568	0.114408	0.0194518	-0.0375434	0.0395386	-0.0519102	0.0331741
	Δ Bifidobacterium	0.433229	-0.614601	0.466218	0.581805	0.351618	0.410177	-0.364694	0.737047	-0.282297	0.871584	-0.223847	-0.626531	0.571526	0.133339	0.340978	-0.060558	0.0101326	-0.248616	-0.84927	-0.201439	-0.101108	0.707789	-0.350045	-0.643525	0.427749	-0.29487	-0.241194	-0.147436	0.109711	0.469101	-0.225077	-0.225077	-0.226736	-0.0599549	0.0418576	-0.119444	-0.407987	-0.128022	0.032548	0.0195801	-0.563647	0.387059	0.0697251	-0.225077	0.0216616	-0.288535	0.0217205	-0.177709
	Δ Coriobacteriaceae UCG-003	-0.156636	0.695846	0.314376	0.235514	0.437828	0.264565	-0.102529	-0.473653	0.00719137	-0.223847	0.619549	0.048114	-0.137215	-0.141081	0.383609	-0.362067	-0.552488	0.187451	0.264325	0.455983	-0.0725613	0.0489296	0.0120616	0.0658931	0.339398	-0.00264874	-0.208303	0.00399084	-0.545209	-0.517317	0.598779	0.598779	0.59833	0.256663	-0.466661	0.34885	0.0347464	0.514375	-0.448432	-0.340485	0.0460598	-0.505364	-0.432816	0.598779	0.225355	0.565425	0.0417341	0.361767
	Δ Collinsella	-0.201092	0.385159	-0.567834	-0.411518	-0.494447	-0.480368	0.102166	-0.581759	0.258694	-0.626531	0.048114	0.52404	-0.374324	-0.134807	-0.368146	0.280728	0.219895	0.309843	0.62574	0.0738496	-0.0869694	-0.518418	0.33885	0.468105	-0.419302	0.272628	0.1488	0.161518	0.132185	-0.188296	0.0644876	0.0644876	0.0650367	-0.0475677	0.154371	-0.0854598	0.380802	-0.000491621	0.166679	0.164002	0.510641	-0.239078	0.139335	0.0644876	-0.0663327	0.112609	-0.0722087	0.0790744
	Δ Incertae Sedis uncultured	0.359552	-0.355196	0.203457	0.451298	0.137349	0.191449	-0.39264	0.396363	-0.154092	0.571526	-0.137215	-0.374324	0.403878	0.0401248	0.210162	0.075437	0.0852748	-0.0434754	-0.537636	-0.117546	-0.203116	0.495667	-0.176932	-0.434541	0.271823	-0.160847	-0.222122	-0.0605469	0.143949	0.353026	-0.129902	-0.129902	-0.131622	-0.0670276	0.0897067	-0.153851	-0.213387	-0.0726564	0.0904963	0.0905487	-0.306763	0.215026	0.11864	-0.129902	0.0148063	-0.177977	-0.0204271	-0.100023
	Δ Adlercreutzia	-0.0449137	-0.25704	0.16112	-0.0835383	0.114028	0.124155	0.217476	0.295831	-0.0812679	0.133339	-0.141081	-0.134807	0.0401248	0.112196	-0.00368962	-0.128544	-0.0322079	-0.246097	-0.167736	-0.119698	0.215634	0.0210234	-0.123507	-0.0624775	0.00568261	-0.0833976	0.107758	-0.0738042	-0.011932	0.0651999	-0.150586	-0.150586	-0.149704	-0.0050254	-0.0169753	0.0484538	-0.136065	-0.115972	-0.0318208	-0.0643371	-0.168861	0.186462	-0.0361603	-0.150586	-0.0353476	-0.142028	0.0500799	-0.10476
	Δ Eggerthella	0.0749577	0.181925	0.627561	0.503453	0.656034	0.532674	-0.195881	0.110798	-0.188998	0.340978	0.383609	-0.368146	0.210162	-0.00368962	0.544287	-0.43034	-0.522212	-0.0806725	-0.307197	0.254403	-0.0220174	0.44984	-0.242158	-0.327016	0.556048	-0.206142	-0.276925	-0.113277	-0.450393	-0.187818	0.359168	0.359168	0.358243	0.202379	-0.417705	0.279979	-0.259326	0.351266	-0.412978	-0.33537	-0.351057	-0.165281	-0.379811	0.359168	0.204523	0.296882	0.0744466	0.187246
	Δ Enterorhabdus	0.320587	-0.15639	-0.784557	-0.0334596	-0.808523	-0.629036	-0.473497	-0.20498	0.198441	-0.060558	-0.362067	0.280728	0.075437	-0.128544	-0.43034	0.768514	0.738291	0.427494	0.105538	-0.225417	-0.494347	-0.0881816	0.303115	0.0658319	-0.40007	0.215285	-0.0509898	0.187173	0.679136	0.453159	-0.312203	-0.312203	-0.314091	-0.29157	0.597473	-0.545422	0.307806	-0.301599	0.615301	0.57437	0.376445	0.111999	0.609827	-0.312203	-0.170629	-0.298031	-0.182288	-0.153317
	Δ Senegalimassilia	0.281177	-0.41598	-0.752586	-0.177616	-0.823292	-0.611903	-0.268735	0.0372041	0.158284	0.0101326	-0.552488	0.219895	0.0852748	-0.0322079	-0.522212	0.738291	0.805562	0.23319	0.00106521	-0.374543	-0.315565	-0.133529	0.236014	0.0567081	-0.484143	0.176128	0.0811466	0.14301	0.752747	0.552299	-0.506099	-0.506099	-0.507137	-0.333461	0.659365	-0.558718	0.231981	-0.463147	0.663898	0.581991	0.286128	0.304788	0.649854	-0.506099	-0.235784	-0.475338	-0.15387	-0.277527
	Δ Slackia	0.175777	0.45047	-0.482388	0.175257	-0.398846	-0.375713	-0.548346	-0.605878	0.196527	-0.248616	0.187451	0.309843	-0.0434754	-0.246097	-0.0806725	0.427494	0.23319	0.574606	0.327355	0.177444	-0.541119	-0.0391015	0.301537	0.117609	-0.0894104	0.204185	-0.231476	0.183541	0.182871	-0.00938349	0.217567	0.217567	0.215345	-0.0589458	0.171893	-0.224371	0.325487	0.154959	0.204909	0.259102	0.400842	-0.328983	0.213376	0.217567	0.0310951	0.201956	-0.139724	0.165348
	Δ Eggerthellaceae uncultured	-0.377218	0.667764	-0.488556	-0.494912	-0.364415	-0.422746	0.243412	-0.793944	0.290203	-0.84927	0.264325	0.62574	-0.537636	-0.167736	-0.307197	0.105538	0.00106521	0.327355	0.843112	0.234406	0.0041873	-0.653077	0.369096	0.611942	-0.390273	0.302472	0.174922	0.1643	-0.0978456	-0.456423	0.269201	0.269201	0.270352	0.0579509	-0.0335888	0.0908945	0.427093	0.166305	-0.0189883	0.00657168	0.582271	-0.43086	-0.0510154	0.269201	-0.00424635	0.323367	-0.0399112	0.206249
	Δ Bacteroides	-0.112578	0.539222	0.175451	0.15913	0.271527	0.149064	-0.0965663	-0.396595	0.0267762	-0.201439	0.455983	0.0738496	-0.117546	-0.119698	0.254403	-0.225417	-0.374543	0.177444	0.234406	0.33933	-0.0832677	0.00966021	0.0391925	0.074375	0.219938	0.0207355	-0.154338	0.0194281	-0.375829	-0.380024	0.443346	0.443346	0.442936	0.178958	-0.319043	0.235019	0.0585688	0.376711	-0.303746	-0.223713	0.0763592	-0.389867	-0.293357	0.443346	0.160195	0.420814	0.0196181	0.271383
	Δ Barnesiella	-0.398234	-0.203492	0.381699	-0.430187	0.343788	0.278858	0.777707	0.347634	-0.105807	-0.101108	-0.0725613	-0.0869694	-0.203116	0.215634	-0.0220174	-0.494347	-0.315565	-0.541119	0.0041873	-0.0832677	0.659892	-0.25149	-0.197515	0.142817	-0.0522135	-0.11005	0.352484	-0.148329	-0.299347	-0.228436	-0.108307	-0.108307	-0.10508	0.113214	-0.251822	0.335965	-0.198728	-0.084004	-0.284445	-0.332909	-0.218515	0.175047	-0.308747	-0.108307	-0.0274518	-0.0660139	0.154802	-0.0867405
	Δ Coprobacter	0.405934	-0.241381	0.452176	0.690809	0.404802	0.404961	-0.51996	0.403479	-0.225396	0.707789	0.0489296	-0.518418	0.495667	0.0210234	0.44984	-0.0881816	-0.133529	-0.0391015	-0.653077	0.00966021	-0.25149	0.695828	-0.264758	-0.573753	0.516204	-0.239338	-0.363436	-0.098609	-0.0460315	0.267836	0.0473655	0.0473655	0.0450702	0.0199841	-0.0863388	-0.0436271	-0.307265	0.0966302	-0.0810768	-0.0422014	-0.436677	0.117278	-0.0373736	0.0473655	0.1092	-0.0299078	0.00321106	-0.0039367
	Δ Barnesiellaceae uncultured	-0.0256698	0.24435	-0.451638	-0.169164	-0.404776	-0.372113	-0.10611	-0.409588	0.182282	-0.350045	0.0120616	0.33885	-0.176932	-0.123507	-0.242158	0.303115	0.236014	0.301537	0.369096	0.0391925	-0.197515	-0.264758	0.251837	0.251966	-0.264404	0.192331	0.0237019	0.132293	0.178092	-0.0362357	0.0312727	0.0312727	0.0309108	-0.0686159	0.176778	-0.146894	0.276647	-0.00949995	0.190665	0.194007	0.360241	-0.158604	0.178466	0.0312727	-0.0468815	0.0531684	-0.0813671	0.0483182
	Δ Butyricimonas	-0.340475	0.34414	-0.379814	-0.521378	-0.314618	-0.336785	0.360341	-0.463083	0.207914	-0.643525	0.0658931	0.468105	-0.434541	-0.0624775	-0.327016	0.0658319	0.0567081	0.117609	0.611942	0.074375	0.142817	-0.573753	0.251966	0.496793	-0.389134	0.218865	0.248158	0.101064	-0.0199267	-0.295779	0.067346	0.067346	0.0689574	0.0135554	0.0234159	0.0623253	0.292838	0.00822484	0.0250015	0.0135343	0.409389	-0.202033	-0.00815004	0.067346	-0.055574	0.125088	-0.0110822	0.0711356
	Δ Odoribacter	0.133384	0.106609	0.63759	0.557577	0.652306	0.54421	-0.251173	0.180704	-0.208855	0.427749	0.339398	-0.419302	0.271823	0.00568261	0.556048	-0.40007	-0.484143	-0.0894104	-0.390273	0.219938	-0.0522135	0.516204	-0.264404	-0.389134	0.578213	-0.226436	-0.300926	-0.120122	-0.404965	-0.116379	0.317161	0.317161	0.315995	0.181353	-0.383331	0.241316	-0.287395	0.320287	-0.378973	-0.305535	-0.391875	-0.116564	-0.342495	0.317161	0.197081	0.249498	0.06847	0.159196
	Δ CAG-873	-0.0511041	0.178102	-0.346458	-0.176582	-0.312102	-0.288344	-0.0248149	-0.305688	0.142179	-0.29487	-0.00264874	0.272628	-0.160847	-0.0833976	-0.206142	0.215285	0.176128	0.204185	0.302472	0.0207355	-0.11005	-0.239338	0.192331	0.218865	-0.226436	0.150257	0.0498835	0.0975206	0.129461	-0.0423631	0.0106212	0.0106212	0.0105832	-0.0505633	0.131279	-0.0985945	0.21249	-0.0202144	0.139965	0.137685	0.279885	-0.111597	0.12778	0.0106212	-0.0434222	0.0324457	-0.0554216	0.0290449
	Δ Muribaculaceae	-0.254422	-0.167878	-0.112893	-0.475767	-0.141639	-0.119489	0.503185	0.101127	0.043631	-0.241194	-0.208303	0.1488	-0.222122	0.107758	-0.276925	-0.0509898	0.0811466	-0.231476	0.174922	-0.154338	0.352484	-0.363436	0.0237019	0.248158	-0.300926	0.0498835	0.31842	-0.0181899	0.052522	-0.046006	-0.215212	-0.215212	-0.213067	-0.034159	0.0640359	0.0460628	0.0330997	-0.202431	0.0454117	-0.0151947	0.071127	0.153436	0.0161815	-0.215212	-0.110198	-0.162257	0.0439899	-0.125637
	Δ Alloprevotella	0.0261326	0.120564	-0.244073	-0.0414268	-0.220921	-0.197965	-0.116902	-0.211653	0.0924352	-0.147436	0.00399084	0.161518	-0.0605469	-0.0738042	-0.113277	0.187173	0.14301	0.183541	0.1643	0.0194281	-0.148329	-0.098609	0.132293	0.101064	-0.120122	0.0975206	-0.0181899	0.0735317	0.115078	0.0107301	0.0162222	0.0162222	0.0157732	-0.0447506	0.10919	-0.101617	0.143407	-0.00343833	0.118211	0.122691	0.183111	-0.0814222	0.114637	0.0162222	-0.0218029	0.0228249	-0.0515122	0.0251167
	Δ Paraprevotella	0.309106	-0.464343	-0.646743	-0.104334	-0.726892	-0.522623	-0.284614	0.12516	0.114242	0.109711	-0.545209	0.132185	0.143949	-0.011932	-0.450393	0.679136	0.752747	0.182871	-0.0978456	-0.375829	-0.299347	-0.0460315	0.178092	-0.0199267	-0.404965	0.129461	0.052522	0.115078	0.715011	0.569753	-0.502297	-0.502297	-0.503423	-0.318314	0.620126	-0.533684	0.167546	-0.450397	0.622878	0.543923	0.199955	0.333188	0.613725	-0.502297	-0.218986	-0.480294	-0.139821	-0.282112
	Δ Prevotella	0.402628	-0.640959	-0.253213	0.155335	-0.367868	-0.191482	-0.32842	0.449476	-0.0479093	0.469101	-0.517317	-0.188296	0.353026	0.0651999	-0.187818	0.453159	0.552299	-0.00938349	-0.456423	-0.380024	-0.228436	0.267836	-0.0362357	-0.295779	-0.116379	-0.0423631	-0.046006	0.0107301	0.569753	0.626711	-0.487808	-0.487808	-0.489195	-0.259968	0.470632	-0.434831	-0.0703956	-0.403282	0.466379	0.397747	-0.117385	0.437501	0.474636	-0.487808	-0.157381	-0.497033	-0.0856576	-0.298792
	Δ Prevotellaceae NK3B31 group	-0.133213	0.687854	0.265314	0.238774	0.38758	0.225558	-0.138638	-0.488074	0.0194518	-0.225077	0.598779	0.0644876	-0.129902	-0.150586	0.359168	-0.312203	-0.506099	0.217567	0.269201	0.443346	-0.108307	0.0473655	0.0312727	0.067346	0.317161	0.0106212	-0.215212	0.0162222	-0.502297	-0.487808	0.581286	0.581286	0.580691	0.238376	-0.429106	0.313372	0.0541585	0.497399	-0.409517	-0.303492	0.0694568	-0.500016	-0.393921	0.581286	0.215687	0.548239	0.0295372	0.353417
	Δ Prevotellaceae UCG-001	-0.133213	0.687854	0.265314	0.238774	0.38758	0.225558	-0.138638	-0.488074	0.0194518	-0.225077	0.598779	0.0644876	-0.129902	-0.150586	0.359168	-0.312203	-0.506099	0.217567	0.269201	0.443346	-0.108307	0.0473655	0.0312727	0.067346	0.317161	0.0106212	-0.215212	0.0162222	-0.502297	-0.487808	0.581286	0.581286	0.580691	0.238376	-0.429106	0.313372	0.0541585	0.497399	-0.409517	-0.303492	0.0694568	-0.500016	-0.393921	0.581286	0.215687	0.548239	0.0295372	0.353417
	Δ Prevotellaceae UCG-003	-0.135592	0.687362	0.266088	0.23572	0.388266	0.225988	-0.134438	-0.487284	0.019406	-0.226736	0.59833	0.0650367	-0.131622	-0.149704	0.358243	-0.314091	-0.507137	0.215345	0.270352	0.442936	-0.10508	0.0450702	0.0309108	0.0689574	0.315995	0.0105832	-0.213067	0.0157732	-0.503423	-0.489195	0.580691	0.580691	0.580113	0.238792	-0.429968	0.314829	0.0538647	0.496826	-0.410527	-0.304785	0.0693082	-0.499441	-0.395112	0.580691	0.215357	0.547961	0.0301783	0.353025
	Δ Prevotellaceae UCG-004	-0.133085	0.230719	0.274803	0.055701	0.314868	0.222703	0.105933	-0.0825117	-0.0439363	-0.0599549	0.256663	-0.0475677	-0.0670276	-0.0050254	0.202379	-0.29157	-0.333461	-0.0589458	0.0579509	0.178958	0.113214	0.0199841	-0.0686159	0.0135554	0.181353	-0.0505633	-0.034159	-0.0447506	-0.318314	-0.259968	0.238376	0.238376	0.238792	0.142666	-0.27555	0.233771	-0.0628265	0.212087	-0.275393	-0.237042	-0.0745173	-0.16585	-0.270817	0.238376	0.101292	0.227604	0.0578112	0.135692
	Δ Prevotellaceae uncultured	0.242028	-0.3724	-0.594963	-0.131337	-0.658738	-0.483091	-0.221591	0.0674583	0.117141	0.0418576	-0.466661	0.154371	0.0897067	-0.0169753	-0.417705	0.597473	0.659365	0.171893	-0.0335888	-0.319043	-0.251822	-0.0863388	0.176778	0.0234159	-0.383331	0.131279	0.0640359	0.10919	0.620126	0.470632	-0.429106	-0.429106	-0.429968	-0.27555	0.541192	-0.459616	0.171068	-0.389224	0.543921	0.474827	0.209055	0.270788	0.533367	-0.429106	-0.19432	-0.405469	-0.123145	-0.238047
	Δ Alistipes	-0.298246	0.28068	0.488456	-0.0386499	0.536585	0.387557	0.358799	-0.0324014	-0.0881322	-0.119444	0.34885	-0.0854598	-0.153851	0.0484538	0.279979	-0.545422	-0.558718	-0.224371	0.0908945	0.235019	0.335965	-0.0436271	-0.146894	0.0623253	0.241316	-0.0985945	0.0460628	-0.101617	-0.533684	-0.434831	0.313372	0.313372	0.314829	0.233771	-0.459616	0.422823	-0.138469	0.281457	-0.467898	-0.425844	-0.15904	-0.193733	-0.468079	0.313372	0.13706	0.309671	0.123005	0.172198
	Δ Rikenellaceae RC9 gut group	-0.0513958	0.294556	-0.481932	-0.199424	-0.425784	-0.398318	-0.0918853	-0.466524	0.201704	-0.407987	0.0347464	0.380802	-0.213387	-0.136065	-0.259326	0.307806	0.231981	0.325487	0.427093	0.0585688	-0.198728	-0.307265	0.276647	0.292838	-0.287395	0.21249	0.0330997	0.143407	0.167546	-0.0703956	0.0541585	0.0541585	0.0538647	-0.0628265	0.171068	-0.138469	0.305486	0.00584631	0.186115	0.192101	0.399476	-0.19152	0.171956	0.0541585	-0.0452772	0.0793105	-0.0838779	0.0650618
	Δ Parabacteroides	-0.0943499	0.555293	0.291685	0.251065	0.389856	0.247678	-0.130558	-0.360639	-0.0110484	-0.128022	0.514375	-0.000491621	-0.0726564	-0.115972	0.351266	-0.301599	-0.463147	0.154959	0.166305	0.376711	-0.084004	0.0966302	-0.00949995	0.00822484	0.320287	-0.0202144	-0.202431	-0.00343833	-0.450397	-0.403282	0.497399	0.497399	0.496826	0.212087	-0.389224	0.281457	0.00584631	0.431614	-0.373579	-0.281329	0.0051365	-0.408029	-0.357127	0.497399	0.194282	0.463584	0.0335474	0.298106
	Δ Bacteroidales uncultured	0.25357	-0.341827	-0.612802	-0.112232	-0.671002	-0.496229	-0.257588	0.0327837	0.125669	0.032548	-0.448432	0.166679	0.0904963	-0.0318208	-0.412978	0.615301	0.663898	0.204909	-0.0189883	-0.303746	-0.284445	-0.0810768	0.190665	0.0250015	-0.378973	0.139965	0.0454117	0.118211	0.622878	0.466379	-0.409517	-0.409517	-0.410527	-0.275393	0.543921	-0.467898	0.186115	-0.373579	0.548713	0.484256	0.227059	0.24792	0.539234	-0.409517	-0.188806	-0.387887	-0.130162	-0.224694
	Δ Gastranaerophilales	0.256524	-0.223497	-0.5646	-0.0344398	-0.601853	-0.453097	-0.323824	-0.050326	0.125233	0.0195801	-0.340485	0.164002	0.0905487	-0.0643371	-0.33537	0.57437	0.581991	0.259102	0.00657168	-0.223713	-0.332909	-0.0422014	0.194007	0.0135343	-0.305535	0.137685	-0.0151947	0.122691	0.543923	0.397747	-0.303492	-0.303492	-0.304785	-0.237042	0.474827	-0.425844	0.192101	-0.281329	0.484256	0.44105	0.232175	0.159142	0.479689	-0.303492	-0.146927	-0.291474	-0.129982	-0.160606
	Δ Bilophila	-0.102269	0.389147	-0.622117	-0.302903	-0.547939	-0.517026	-0.0643808	-0.609699	0.265644	-0.563647	0.0460598	0.510641	-0.306763	-0.168861	-0.351057	0.376445	0.286128	0.400842	0.582271	0.0763592	-0.218515	-0.436677	0.360241	0.409389	-0.391875	0.279885	0.071127	0.183111	0.199955	-0.117385	0.0694568	0.0694568	0.0693082	-0.0745173	0.209055	-0.15904	0.399476	0.0051365	0.227059	0.232175	0.52564	-0.250053	0.206035	0.0694568	-0.0619784	0.106692	-0.101423	0.0842069
	Δ Desulfovibrio	0.141221	-0.704077	0.0142127	-0.0892769	-0.112776	0.00725727	0.145067	0.623086	-0.113568	0.387059	-0.505364	-0.239078	0.215026	0.186462	-0.165281	0.111999	0.304788	-0.328983	-0.43086	-0.389867	0.175047	0.117278	-0.158604	-0.202033	-0.116564	-0.111597	0.153436	-0.0814222	0.333188	0.437501	-0.500016	-0.500016	-0.499441	-0.16585	0.270788	-0.193733	-0.19152	-0.408029	0.24792	0.159142	-0.250053	0.500184	0.242582	-0.500016	-0.1535	-0.48615	0.0145306	-0.319495
	Δ Desulfovibrionaceae uncultured	0.278807	-0.3395	-0.58612	-0.0628923	-0.644141	-0.471834	-0.299237	0.042027	0.114408	0.0697251	-0.432816	0.139335	0.11864	-0.0361603	-0.379811	0.609827	0.649854	0.213376	-0.0510154	-0.293357	-0.308747	-0.0373736	0.178466	-0.00815004	-0.342495	0.12778	0.0161815	0.114637	0.613725	0.474636	-0.393921	-0.393921	-0.395112	-0.270817	0.533367	-0.468079	0.171956	-0.357127	0.539234	0.479689	0.206035	0.242582	0.532852	-0.393921	-0.177928	-0.377868	-0.131207	-0.216839
	Δ Anaeroplasma	-0.133213	0.687854	0.265314	0.238774	0.38758	0.225558	-0.138638	-0.488074	0.0194518	-0.225077	0.598779	0.0644876	-0.129902	-0.150586	0.359168	-0.312203	-0.506099	0.217567	0.269201	0.443346	-0.108307	0.0473655	0.0312727	0.067346	0.317161	0.0106212	-0.215212	0.0162222	-0.502297	-0.487808	0.581286	0.581286	0.580691	0.238376	-0.429106	0.313372	0.0541585	0.497399	-0.409517	-0.303492	0.0694568	-0.500016	-0.393921	0.581286	0.215687	0.548239	0.0295372	0.353417
	Δ Catenibacterium	-0.0166409	0.201313	0.202549	0.165337	0.237473	0.171808	-0.0724003	-0.0890678	-0.0375434	0.0216616	0.225355	-0.0663327	0.0148063	-0.0353476	0.204523	-0.170629	-0.235784	0.0310951	-0.00424635	0.160195	-0.0274518	0.1092	-0.0468815	-0.055574	0.197081	-0.0434222	-0.110198	-0.0218029	-0.218986	-0.157381	0.215687	0.215687	0.215357	0.101292	-0.19432	0.13706	-0.0452772	0.194282	-0.188806	-0.146927	-0.0619784	-0.1535	-0.177928	0.215687	0.0957928	0.194357	0.0240575	0.124183
	Δ Erysipelatoclostridium	-0.175544	0.677573	0.214301	0.150137	0.335161	0.179284	-0.0656116	-0.500683	0.0395386	-0.288535	0.565425	0.112609	-0.177977	-0.142028	0.296882	-0.298031	-0.475338	0.201956	0.323367	0.420814	-0.0660139	-0.0299078	0.0531684	0.125088	0.249498	0.0324457	-0.162257	0.0228249	-0.480294	-0.497033	0.548239	0.548239	0.547961	0.227604	-0.405469	0.309671	0.0793105	0.463584	-0.387887	-0.291474	0.106692	-0.48615	-0.377868	0.548239	0.194357	0.525288	0.0306612	0.33627
	Δ Erysipelotrichaceae UCG-003	-0.0864581	-0.017406	0.182535	-0.0305951	0.178478	0.144076	0.158418	0.0950477	-0.0519102	0.0217205	0.0417341	-0.0722087	-0.0204271	0.0500799	0.0744466	-0.182288	-0.15387	-0.139724	-0.0399112	0.0196181	0.154802	0.00321106	-0.0813671	-0.0110822	0.06847	-0.0554216	0.0439899	-0.0515122	-0.139821	-0.0856576	0.0295372	0.0295372	0.0301783	0.0578112	-0.123145	0.123005	-0.0838779	0.0335474	-0.130162	-0.129982	-0.101423	0.0145306	-0.131207	0.0295372	0.0240575	0.0306612	0.0479995	0.00854747
	Δ Clostridium innocuum group	-0.0845479	0.442764	0.106964	0.122184	0.18607	0.0922083	-0.0937003	-0.341768	0.0331741	-0.177709	0.361767	0.0790744	-0.100023	-0.10476	0.187246	-0.153317	-0.277527	0.165348	0.206249	0.271383	-0.0867405	-0.0039367	0.0483182	0.0711356	0.159196	0.0290449	-0.125637	0.0251167	-0.282112	-0.298792	0.353417	0.353417	0.353025	0.135692	-0.238047	0.172198	0.0650618	0.298106	-0.224694	-0.160606	0.0842069	-0.319495	-0.216839	0.353417	0.124183	0.33627	0.00854747	0.218312
	Δ Faecalitalea	0.252929	0.319588	0.487948	0.731027	0.541561	0.434912	-0.567211	-0.0722038	-0.145641	0.386295	0.46294	-0.336917	0.303234	-0.11118	0.592479	-0.235023	-0.422808	0.177173	-0.304436	0.325717	-0.331767	0.582954	-0.157808	-0.399769	0.616167	-0.161898	-0.459955	-0.0480472	-0.355828	-0.11625	0.453127	0.453127	0.450656	0.170368	-0.339812	0.152435	-0.173723	0.429149	-0.318861	-0.210529	-0.25858	-0.278908	-0.272564	0.453127	0.235916	0.367509	0.0074876	0.252927
	Δ Holdemanella	-0.0214356	0.238996	-0.45694	-0.168331	-0.411018	-0.37629	-0.110408	-0.407221	0.182821	-0.347002	0.00668354	0.33877	-0.174122	-0.12357	-0.245482	0.30974	0.243259	0.303279	0.366322	0.0354195	-0.201229	-0.263321	0.252914	0.250196	-0.267087	0.192986	0.0232396	0.133187	0.185194	-0.0297439	0.0263242	0.0263242	0.0259446	-0.0717793	0.182811	-0.152408	0.277501	-0.0137892	0.196741	0.19939	0.361069	-0.154915	0.184568	0.0263242	-0.048797	0.0482312	-0.0827719	0.0454554
	Δ Holdemania	-0.162136	0.485316	0.419175	0.195773	0.504144	0.346316	0.0231536	-0.243404	-0.0540859	-0.099597	0.498662	-0.0608716	-0.0855195	-0.0607428	0.378571	-0.429626	-0.549908	0.0177692	0.117906	0.355791	0.0605718	0.0863396	-0.0781736	0.000500003	0.345186	-0.0653209	-0.141944	-0.0475063	-0.526623	-0.438567	0.472775	0.472775	0.47283	0.240992	-0.456889	0.360488	-0.0663575	0.416879	-0.448962	-0.36604	-0.0816626	-0.354804	-0.435288	0.472775	0.195138	0.443721	0.0719786	0.275526
	Δ Merdibacter	-0.164207	0.460985	0.545029	0.248309	0.624828	0.450256	0.0444744	-0.167607	-0.0980595	-0.0260602	0.526972	-0.140754	-0.0497134	-0.0376918	0.456699	-0.521958	-0.635405	-0.0464561	0.041698	0.369241	0.105475	0.152818	-0.138869	-0.057177	0.426449	-0.112234	-0.157881	-0.0795517	-0.59768	-0.456136	0.495339	0.495339	0.495462	0.270722	-0.523613	0.414087	-0.131928	0.445096	-0.518166	-0.430647	-0.166967	-0.341683	-0.500766	0.495339	0.217876	0.459327	0.0939827	0.281997
	Δ Solobacterium	-0.0429012	0.307924	-0.44148	-0.161287	-0.383213	-0.363633	-0.111404	-0.460859	0.18932	-0.383129	0.061278	0.355721	-0.196983	-0.1378	-0.221669	0.282044	0.198678	0.32378	0.405286	0.0763767	-0.205247	-0.274004	0.261254	0.268836	-0.248628	0.198956	0.0113318	0.136639	0.13912	-0.0810808	0.0792863	0.0792863	0.0789037	-0.0499047	0.144456	-0.121964	0.288875	0.030344	0.160061	0.171697	0.376601	-0.203751	0.148383	0.0792863	-0.0310836	0.0998094	-0.0799273	0.078331
	Δ Turicibacter	0.121725	-0.508301	0.251752	0.0880528	0.158477	0.207798	0.0816823	0.554036	-0.162916	0.426586	-0.271561	-0.326255	0.237713	0.157745	0.0601661	-0.0856655	0.0441279	-0.316575	-0.454032	-0.225499	0.162174	0.242467	-0.222023	-0.27158	0.101991	-0.167624	0.0403445	-0.112177	0.0931356	0.27322	-0.277584	-0.277584	-0.277307	-0.0557324	0.0569395	-0.0403996	-0.254539	-0.205637	0.0388343	-0.0068537	-0.334915	0.349668	0.0452522	-0.277584	-0.0514412	-0.286713	0.0451018	-0.193182
	Δ Erysipelotrichaceae uncultured	-0.167921	0.201806	0.145667	-0.0709406	0.181457	0.111642	0.173563	-0.112606	-0.0017093	-0.151402	0.181182	0.0393553	-0.127679	-0.00177304	0.0828977	-0.214532	-0.234666	-0.0505728	0.139558	0.129178	0.136509	-0.0939481	-0.0163227	0.0981986	0.0568058	-0.00465686	0.0366847	-0.0220506	-0.235999	-0.237511	0.167029	0.167029	0.167753	0.105377	-0.19725	0.187487	-0.00577954	0.140844	-0.198676	-0.177152	0.00422567	-0.136079	-0.202317	0.167029	0.0582439	0.171464	0.0459778	0.0990582
	Δ Izemoplasmatales	-0.213519	-0.201921	0.536237	-0.0965932	0.497113	0.423147	0.479543	0.411249	-0.176993	0.154723	0.01481	-0.266351	-0.00621105	0.183963	0.186725	-0.50349	-0.381669	-0.472742	-0.215572	-0.025273	0.479467	0.0444214	-0.272012	-0.0831061	0.180736	-0.186916	0.153655	-0.167172	-0.33386	-0.15098	-0.0192644	-0.0192644	-0.0173293	0.132146	-0.299498	0.313339	-0.286817	0.0123908	-0.324466	-0.342032	-0.35168	0.148874	-0.327943	-0.0192644	0.0387442	-0.0142719	0.141534	-0.0426048
	Δ Enterococcus	0.106007	0.564333	-0.132118	0.308668	-0.0301632	-0.087603	-0.480974	-0.553762	0.105381	-0.167831	0.393696	0.160042	-0.0214166	-0.222229	0.166994	0.123308	-0.0936658	0.460372	0.245107	0.312826	-0.427918	0.0864927	0.172861	0.0308846	0.151274	0.104539	-0.291653	0.112091	-0.112858	-0.188859	0.404995	0.404995	0.403006	0.0711652	-0.0924781	-0.00969377	0.192903	0.33383	-0.0618876	0.0252135	0.231221	-0.418767	-0.0438207	0.404995	0.130361	0.3702	-0.0759805	0.26318
	Δ Lactobacillus	0.0397901	0.416871	0.00796024	0.230165	0.0827049	0.0198164	-0.287919	-0.363051	0.0478454	-0.104116	0.324335	0.0733752	-0.0193287	-0.141449	0.176234	-0.00842655	-0.158986	0.273162	0.153914	0.249715	-0.244929	0.0794695	0.0823451	0.00777721	0.162044	0.0450224	-0.204256	0.0553172	-0.164373	-0.187065	0.32617	0.32617	0.324969	0.0866731	-0.140258	0.0600404	0.0955303	0.274923	-0.120719	-0.053509	0.112867	-0.309487	-0.106779	0.32617	0.114632	0.298945	-0.0313161	0.205472
	Δ Lactococcus	-0.0781625	0.218332	-0.251049	-0.147465	-0.21	-0.210335	0.00183625	-0.299507	0.119485	-0.283683	0.0592587	0.237779	-0.162808	-0.0776569	-0.139753	0.127309	0.0812694	0.173047	0.290261	0.0619892	-0.0741548	-0.213585	0.159493	0.203056	-0.163306	0.12528	0.0369659	0.0785365	0.0422472	-0.100824	0.0670364	0.0670364	0.0670979	-0.0120941	0.0541154	-0.034377	0.179302	0.0325256	0.0621274	0.069304	0.238097	-0.141969	0.0521207	0.0670364	-0.0153335	0.0843421	-0.0369453	0.0592025
	Δ Streptococcus	-0.133597	0.478848	-0.0665947	-0.020223	0.0202377	-0.0554828	-0.0392119	-0.448008	0.100064	-0.328939	0.316648	0.214385	-0.193274	-0.123478	0.0522574	-0.0555565	-0.174821	0.21982	0.35139	0.247894	-0.0887656	-0.154202	0.134365	0.194882	0.0137291	0.100503	-0.0584786	0.065072	-0.203414	-0.30767	0.313813	0.313813	0.313684	0.101983	-0.159442	0.124859	0.160353	0.24918	-0.14516	-0.0927292	0.213119	-0.334099	-0.146667	0.313813	0.0850856	0.313668	-0.0112892	0.204748
	Δ RF39	-0.0236858	-0.660582	0.0596453	-0.273337	-0.0593662	0.0320523	0.39441	0.606149	-0.103843	0.24055	-0.480885	-0.178077	0.0833667	0.222125	-0.207415	-0.0175167	0.208449	-0.433569	-0.31175	-0.374824	0.359448	-0.0408378	-0.163828	-0.0782564	-0.179045	-0.101544	0.272825	-0.100693	0.228116	0.304186	-0.485196	-0.485196	-0.483568	-0.12254	0.188873	-0.0822081	-0.188905	-0.401554	0.159106	0.0617829	-0.231821	0.483555	0.142853	-0.485196	-0.158477	-0.452638	0.0531132	-0.31061
	Δ Christensenellaceae R-7 group	-0.202963	-0.108639	-0.44166	-0.551797	-0.457802	-0.387195	0.374174	-0.0935339	0.152685	-0.388368	-0.278433	0.334679	-0.276461	0.0366037	-0.457587	0.216563	0.318789	-0.0346913	0.337534	-0.186301	0.183042	-0.485267	0.179739	0.359382	-0.484223	0.166173	0.320801	0.0690134	0.256123	0.0303026	-0.268196	-0.268196	-0.266541	-0.118736	0.250957	-0.117914	0.19956	-0.268567	0.240934	0.172727	0.283336	0.117584	0.205667	-0.268196	-0.163258	-0.203532	-0.0226915	-0.13942
	Δ Christensenellaceae uncultured	0.188722	0.00435603	0.388311	0.461673	0.386095	0.339153	-0.297112	0.162193	-0.147434	0.38304	0.177448	-0.320318	0.263686	-0.00611637	0.375284	-0.179088	-0.241629	-0.0168832	-0.345568	0.111921	-0.129288	0.431734	-0.177469	-0.33452	0.404045	-0.158911	-0.254654	-0.0715031	-0.183685	0.0255081	0.16885	0.16885	0.167524	0.0834541	-0.186424	0.0817833	-0.198723	0.180861	-0.180954	-0.133484	-0.278719	-0.0377233	-0.151365	0.16885	0.121941	0.115078	0.0231816	0.0800409
	Δ Clostridia UCG-014	0.0135954	-0.543076	-0.362009	-0.393031	-0.457315	-0.312754	0.253905	0.320301	0.0447714	0.0101915	-0.543847	0.0835665	-0.0158799	0.125414	-0.439842	0.306852	0.489048	-0.176088	-0.0629454	-0.395156	0.156016	-0.22662	0.0459918	0.0931865	-0.420082	0.0564198	0.284788	0.0139671	0.461889	0.363556	-0.527467	-0.527467	-0.526359	-0.218351	0.407214	-0.270451	0.0371512	-0.466576	0.388799	0.284783	0.0586984	0.410135	0.363463	-0.527467	-0.220573	-0.477807	-0.0289454	-0.311619
	Δ Clostridia vadinBB60 group	-0.0897555	-0.33883	0.355163	-0.0777334	0.292257	0.279826	0.34242	0.451987	-0.150159	0.222945	-0.137326	-0.24856	0.0662225	0.172858	0.0783441	-0.291837	-0.158017	-0.400129	-0.273979	-0.129921	0.355146	0.0731812	-0.224897	-0.120936	0.0897182	-0.156162	0.138001	-0.132569	-0.117723	0.0348378	-0.157662	-0.157662	-0.156286	0.0367037	-0.114488	0.143927	-0.244649	-0.109743	-0.137115	-0.173733	-0.305319	0.243381	-0.140252	-0.157662	-0.0183147	-0.151565	0.0951501	-0.120702
	Δ Clostridium sensu stricto 1	-0.0905546	-0.183106	0.477813	0.0489963	0.442107	0.385446	0.26526	0.36826	-0.16949	0.232974	0.0261383	-0.28525	0.078518	0.138286	0.219318	-0.391938	-0.311551	-0.35474	-0.268254	-0.0120523	0.311371	0.15224	-0.24653	-0.158785	0.225726	-0.179328	0.0494588	-0.140605	-0.261124	-0.0717822	0.000406264	0.000406264	0.00144269	0.104107	-0.241692	0.228457	-0.264503	0.0313337	-0.259085	-0.26427	-0.334514	0.124724	-0.254026	0.000406264	0.0498185	-0.00945628	0.105832	-0.0282467
	Δ Defluviitaleaceae UCG-011	-0.0307358	0.23297	0.259233	0.188537	0.299521	0.218505	-0.0639657	-0.0922253	-0.0502292	0.0274619	0.268304	-0.0861707	0.0142821	-0.0349171	0.247813	-0.222241	-0.294647	0.018585	-0.00948894	0.18947	-0.0121794	0.1273	-0.0648374	-0.0658051	0.238313	-0.0575256	-0.122743	-0.0319097	-0.273328	-0.194799	0.255471	0.255471	0.255169	0.125557	-0.242386	0.175638	-0.0632487	0.230955	-0.236845	-0.18797	-0.084865	-0.177423	-0.224316	0.255471	0.114779	0.23078	0.0341736	0.14604
	Δ Eubacterium eligens group	0.233047	-0.378158	-0.228937	0.0441677	-0.296061	-0.179521	-0.18948	0.230841	-0.00183923	0.230192	-0.335626	-0.0614328	0.182803	0.0303101	-0.168839	0.32335	0.384344	0.0218902	-0.223699	-0.242393	-0.148938	0.108323	0.013967	-0.134799	-0.128649	0.00343213	-0.00573783	0.0240954	0.385409	0.385028	-0.314867	-0.314867	-0.315654	-0.174721	0.323791	-0.290321	-0.00339824	-0.266775	0.321908	0.275575	-0.0188083	0.261679	0.323563	-0.314867	-0.112085	-0.314297	-0.0623511	-0.1884
	Δ Eubacterium hallii group	0.0656368	0.443042	0.344391	0.451077	0.421617	0.30248	-0.33123	-0.240845	-0.0612513	0.0901311	0.473817	-0.133797	0.0907042	-0.117043	0.434725	-0.242954	-0.414808	0.17747	-0.0321991	0.342725	-0.205612	0.299264	-0.0619087	-0.163109	0.428417	-0.0727384	-0.31135	-0.0158513	-0.381204	-0.260657	0.461825	0.461825	0.460386	0.181684	-0.342803	0.204261	-0.0598761	0.414967	-0.324466	-0.22789	-0.0939765	-0.344394	-0.295704	0.461825	0.203754	0.40687	0.015718	0.270032
	Δ Eubacterium ruminantium group	0.328177	-0.652573	-0.545756	-0.103266	-0.660424	-0.441429	-0.211356	0.333937	0.0543476	0.247295	-0.646876	0.0190372	0.212281	0.0543443	-0.436794	0.626965	0.756146	0.0448229	-0.250605	-0.460829	-0.206776	0.0186647	0.0933509	-0.101988	-0.378763	0.0678964	0.0889077	0.0694797	0.735402	0.653222	-0.607749	-0.607749	-0.608591	-0.333434	0.630329	-0.532046	0.0717294	-0.529649	0.624991	0.526785	0.0763646	0.465049	0.616345	-0.607749	-0.240431	-0.585875	-0.116538	-0.35545
	Δ Eubacterium ventriosum group	-0.0466409	0.0696407	0.260311	0.100108	0.271289	0.214206	0.049522	0.0518348	-0.0703064	0.0701904	0.142751	-0.117278	0.0227356	0.0210802	0.181527	-0.222208	-0.235595	-0.0902656	-0.0717831	0.0925236	0.0851815	0.0981607	-0.0989458	-0.0704795	0.177626	-0.0765967	-0.0433539	-0.0545688	-0.211721	-0.122652	0.128996	0.128996	0.129167	0.0927965	-0.19	0.154174	-0.102644	0.124639	-0.192176	-0.169386	-0.131636	-0.0562983	-0.184984	0.128996	0.0707921	0.114734	0.04718	0.0661135
	Δ Eubacterium xylanophilum group	-0.218148	-0.104093	0.245818	-0.213534	0.226142	0.18348	0.423509	0.199829	-0.0689523	-0.0384221	-0.0204456	-0.0678709	-0.102215	0.120111	0.0162445	-0.298273	-0.20334	-0.306102	-0.0138705	-0.0331728	0.366927	-0.116639	-0.1229	0.062455	2.98963e-05	-0.0722177	0.182095	-0.088689	-0.190521	-0.137173	-0.0416634	-0.0416634	-0.0399124	0.0737283	-0.162312	0.202031	-0.124484	-0.0285048	-0.180264	-0.20324	-0.140344	0.08906	-0.192079	-0.0416634	-0.0046111	-0.0213404	0.0902478	-0.038619
	Δ Ruminococcus gauvreauii group	0.141592	0.158137	0.628404	0.585244	0.652415	0.53848	-0.292562	0.131399	-0.200003	0.41257	0.376195	-0.405713	0.269418	-0.013877	0.572509	-0.391763	-0.495258	-0.0494878	-0.368317	0.248957	-0.0888498	0.52405	-0.249842	-0.386368	0.59312	-0.217717	-0.326877	-0.110673	-0.417627	-0.135178	0.354793	0.354793	0.353455	0.188835	-0.393838	0.242475	-0.271027	0.351446	-0.386792	-0.305369	-0.372257	-0.154761	-0.348682	0.354793	0.209416	0.283971	0.0622952	0.183481
	Δ Ruminococcus gnavus group	-0.116969	0.758355	0.401365	0.360696	0.535384	0.341768	-0.1977	-0.491332	-0.0174248	-0.16203	0.70543	-0.00809593	-0.088435	-0.161201	0.488271	-0.407373	-0.631524	0.218621	0.216613	0.516606	-0.127976	0.147112	-0.0147234	-0.000186447	0.4474	-0.0301376	-0.287692	-0.00433942	-0.612851	-0.544152	0.682663	0.682663	0.681798	0.28893	-0.530477	0.379769	0.00558117	0.593163	-0.50855	-0.381058	0.00273117	-0.558579	-0.484991	0.682663	0.267949	0.634555	0.0438582	0.408898
	Δ Ruminococcus torques group	0.0804046	0.636631	-0.250803	0.241749	-0.135029	-0.186803	-0.482212	-0.668312	0.156497	-0.280425	0.400077	0.259891	-0.0847944	-0.252202	0.0960218	0.191788	-0.039983	0.531503	0.359881	0.325508	-0.4615	-0.00385225	0.241393	0.113933	0.0718941	0.158444	-0.271883	0.146239	-0.0760454	-0.214012	0.415554	0.415554	0.413584	0.0573232	-0.05339	-0.037326	0.269134	0.332221	-0.0197517	0.0673664	0.332147	-0.464422	-0.00624713	0.415554	0.117057	0.388844	-0.0939651	0.277626
	Δ Agathobacter	-0.112914	0.529469	-0.0803878	0.0217402	0.0155718	-0.0640062	-0.100782	-0.49863	0.108876	-0.334492	0.352957	0.224613	-0.186351	-0.146627	0.07194	-0.0367336	-0.178706	0.269526	0.366031	0.276905	-0.140781	-0.13488	0.150339	0.189071	0.0332668	0.109173	-0.0941598	0.0765521	-0.208369	-0.317317	0.351741	0.351741	0.351356	0.106379	-0.163888	0.117488	0.177665	0.280945	-0.146281	-0.0849416	0.232806	-0.372736	-0.145314	0.351741	0.0981324	0.346985	-0.0207097	0.229331
	Δ Anaerostipes	0.0185089	0.530941	0.100494	0.296086	0.195202	0.0976637	-0.310346	-0.423015	0.0351667	-0.114848	0.441894	0.0546842	-0.0269481	-0.160927	0.270155	-0.0954619	-0.279135	0.29118	0.172192	0.334094	-0.25197	0.115457	0.0660318	-0.00364528	0.249967	0.0296792	-0.251284	0.0469977	-0.278409	-0.278468	0.438694	0.438694	0.437389	0.139478	-0.24003	0.133591	0.0814013	0.374575	-0.217721	-0.129576	0.093995	-0.394379	-0.199391	0.438694	0.161823	0.402602	-0.0188119	0.271256
	Δ Blautia	-0.0724925	0.82542	0.133149	0.309795	0.28081	0.12402	-0.317066	-0.66662	0.0737307	-0.286301	0.662768	0.146726	-0.133139	-0.225839	0.348937	-0.188812	-0.444333	0.392062	0.355853	0.501761	-0.278139	0.0518904	0.11641	0.0904658	0.305354	0.0667953	-0.295481	0.0694331	-0.453659	-0.48979	0.65412	0.65412	0.652798	0.223635	-0.383904	0.248174	0.145789	0.551596	-0.354042	-0.229676	0.181008	-0.601796	-0.334736	0.65412	0.229844	0.614264	-0.0121519	0.406916
	Δ Butyrivibrio	-0.0811353	0.694405	0.183272	0.270082	0.307095	0.161895	-0.230868	-0.529808	0.0411096	-0.221934	0.581094	0.0903925	-0.109466	-0.176225	0.332421	-0.222704	-0.432823	0.288676	0.276658	0.43542	-0.192836	0.0607966	0.0671156	0.0610018	0.294696	0.0337298	-0.246237	0.0403732	-0.434279	-0.440562	0.569696	0.569696	0.568724	0.2104	-0.370124	0.251203	0.0904648	0.484474	-0.346773	-0.239568	0.111982	-0.506976	-0.329647	0.569696	0.206685	0.534289	0.00532408	0.350456
	Δ CAG-56	0.150214	-0.661164	-0.153971	-0.146688	-0.272199	-0.130867	0.100793	0.512604	-0.054143	0.291019	-0.534374	-0.132856	0.17103	0.150709	-0.262591	0.238286	0.416657	-0.232678	-0.328999	-0.40101	0.102723	0.0362359	-0.0755361	-0.129103	-0.217812	-0.0483618	0.165025	-0.0367137	0.426011	0.459566	-0.52105	-0.52105	-0.520632	-0.204152	0.357836	-0.266585	-0.101846	-0.437777	0.339034	0.24635	-0.134179	0.4744	0.329489	-0.52105	-0.180227	-0.499311	-0.0167613	-0.322456
	Δ Coprococcus	0.300815	-0.730984	-0.345259	-0.0688078	-0.475222	-0.278823	-0.116673	0.489745	-0.0181929	0.355633	-0.635463	-0.106057	0.254357	0.110028	-0.33956	0.468624	0.628945	-0.0976769	-0.371852	-0.465491	-0.0878857	0.0944758	-0.0107992	-0.177789	-0.277532	-0.00887171	0.100828	0.0112118	0.630224	0.630417	-0.606641	-0.606641	-0.607119	-0.29147	0.532028	-0.441822	-0.0405179	-0.515117	0.519857	0.420407	-0.0666322	0.517445	0.514173	-0.606641	-0.218211	-0.59037	-0.0742209	-0.366859
	Δ Dorea	-0.0014874	0.357329	0.31319	0.307768	0.375398	0.268802	-0.176384	-0.1784	-0.054741	0.0402366	0.387008	-0.103327	0.0371682	-0.0756879	0.34586	-0.252868	-0.37605	0.092209	-0.0039744	0.277544	-0.0930869	0.199608	-0.0636992	-0.101475	0.335079	-0.0643228	-0.210427	-0.0256565	-0.349225	-0.25164	0.373223	0.373223	0.372441	0.163374	-0.310647	0.208176	-0.060662	0.334908	-0.298959	-0.22466	-0.0868369	-0.273544	-0.278991	0.373223	0.163784	0.334412	0.0295237	0.216823
	Δ Frisingicoccus	-0.458339	0.753978	-0.0972759	-0.367104	0.0400787	-0.102138	0.34581	-0.699705	0.183344	-0.747687	0.463238	0.450374	-0.510269	-0.127271	-0.0469158	-0.233597	-0.348818	0.173093	0.735142	0.361354	0.154053	-0.519326	0.216888	0.51333	-0.136298	0.186368	0.12696	0.0789318	-0.412284	-0.638253	0.446912	0.446912	0.448437	0.194896	-0.315413	0.324792	0.269164	0.33953	-0.305415	-0.249568	0.38106	-0.500837	-0.328001	0.446912	0.0956727	0.482166	0.0343492	0.295532
	Δ Fusicatenibacter	-0.0990307	0.357513	0.16926	0.0996447	0.232689	0.140789	-0.0219046	-0.239827	0.0032876	-0.128382	0.318349	0.028875	-0.0839509	-0.0666166	0.192437	-0.202235	-0.294747	0.080612	0.145606	0.233698	-0.0135423	0.00847113	0.00342243	0.0460663	0.167703	-0.00176965	-0.0922028	-0.00134739	-0.291586	-0.278922	0.306469	0.306469	0.306368	0.136414	-0.248835	0.192074	0.0156946	0.262835	-0.24048	-0.186535	0.0226019	-0.258039	-0.233713	0.306469	0.114587	0.291504	0.0264907	0.184907
	Δ GCA-900066575	0.148106	-0.439093	-0.186698	-0.0751585	-0.264808	-0.153042	-0.0157543	0.30345	-0.0139567	0.193913	-0.378999	-0.0606519	0.131098	0.0772353	-0.207183	0.247796	0.353343	-0.0889688	-0.209921	-0.279057	-0.00935864	0.0314547	-0.0145016	-0.0885507	-0.173342	-0.00853468	0.0850431	-0.000854461	0.353887	0.354004	-0.364126	-0.364126	-0.364186	-0.165142	0.299433	-0.239625	-0.0314994	-0.309473	0.29027	0.228346	-0.0463138	0.313371	0.284904	-0.364126	-0.131527	-0.351017	-0.0345789	-0.221022
	Δ Howardella	0.0544735	-0.700091	-0.282169	-0.360271	-0.406309	-0.246561	0.273836	0.492308	-0.00660258	0.146158	-0.626453	-0.0200043	0.0608649	0.17351	-0.418029	0.280721	0.502018	-0.272426	-0.206754	-0.463948	0.202761	-0.146848	-0.0236236	0.00558498	-0.384931	0.00350713	0.29388	-0.02087	0.490485	0.449494	-0.611874	-0.611874	-0.610704	-0.235421	0.424363	-0.283639	-0.0427289	-0.528639	0.400497	0.282867	-0.0467126	0.517731	0.377489	-0.611874	-0.235451	-0.56565	-0.015354	-0.370621
	Δ Lachnoclostridium	0.254524	0.3086	0.26679	0.613788	0.319837	0.250825	-0.572586	-0.15818	-0.0752224	0.273951	0.372237	-0.208077	0.245674	-0.134154	0.434859	-0.070693	-0.251997	0.25654	-0.19322	0.270496	-0.382478	0.459959	-0.0623295	-0.302494	0.455245	-0.0860058	-0.408587	0.00117013	-0.209342	-0.0596004	0.372382	0.372382	0.369924	0.106832	-0.204343	0.0494184	-0.0715539	0.345171	-0.181409	-0.0894127	-0.124494	-0.262422	-0.143165	0.372382	0.181919	0.301984	-0.027611	0.215562
	Δ Lachnospira	-0.23386	-0.499826	0.315964	-0.361485	0.224776	0.231179	0.66363	0.577846	-0.142199	0.122563	-0.295904	-0.194395	-0.0441592	0.257635	-0.0847865	-0.334957	-0.104721	-0.580085	-0.217752	-0.250279	0.592473	-0.12353	-0.236215	0.00133069	-0.083562	-0.144917	0.339362	-0.157002	-0.0763953	0.0363188	-0.321314	-0.321314	-0.318577	0.0100028	-0.0699568	0.169141	-0.253866	-0.25736	-0.106185	-0.185318	-0.300344	0.377559	-0.126632	-0.321314	-0.0917889	-0.283584	0.12789	-0.219845
	Δ Lachnospiraceae FCS020 group	0.44798	-0.72344	0.220325	0.429431	0.0876997	0.204331	-0.340322	0.726184	-0.218224	0.792718	-0.395761	-0.511896	0.531134	0.134865	0.138211	0.135327	0.241587	-0.209165	-0.778909	-0.317562	-0.126406	0.578789	-0.264567	-0.556796	0.227217	-0.224327	-0.1569	-0.104006	0.317301	0.588641	-0.385396	-0.385396	-0.386917	-0.153062	0.22925	-0.258231	-0.319225	-0.279502	0.218708	0.17456	-0.44637	0.474765	0.2456	-0.385396	-0.0609286	-0.428968	-0.0143071	-0.264104
	Δ Lachnospiraceae ND3007 group	0.534403	-0.641722	0.0879485	0.512511	-0.0293845	0.103488	-0.53111	0.596341	-0.174169	0.775154	-0.370126	-0.454684	0.556751	0.0703706	0.121799	0.276805	0.332501	-0.0503045	-0.736592	-0.288575	-0.299754	0.608285	-0.191926	-0.561371	0.214756	-0.178336	-0.237611	-0.0556731	0.39832	0.630559	-0.349756	-0.349756	-0.35206	-0.183211	0.300227	-0.346698	-0.243336	-0.254894	0.298883	0.267536	-0.356756	0.41122	0.330211	-0.349756	-0.0569155	-0.401053	-0.058035	-0.234508
	Δ Lachnospiraceae NK3A20 group	-0.113136	0.37343	-0.050044	-0.0270314	0.0176847	-0.0424571	-0.0158071	-0.348474	0.0784389	-0.263955	0.246266	0.170294	-0.157717	-0.0936808	0.0372194	-0.0497889	-0.140202	0.164562	0.279737	0.192632	-0.0582239	-0.129328	0.104262	0.158701	0.00616586	0.0788257	-0.0380527	0.0495282	-0.162986	-0.245854	0.243555	0.243555	0.243516	0.0812153	-0.127623	0.10273	0.124886	0.192982	-0.116953	-0.0769204	0.166836	-0.2597	-0.1188	0.243555	0.0653477	0.244614	-0.00666376	0.158939
	Δ Lachnospiraceae NK4A136 group	-0.0837483	0.0858985	-0.447173	-0.311513	-0.428651	-0.377066	0.0741631	-0.267933	0.166551	-0.34698	-0.115031	0.32681	-0.203573	-0.0573837	-0.327207	0.276462	0.279066	0.165368	0.338815	-0.059373	-0.0520126	-0.339399	0.218727	0.281986	-0.348921	0.177925	0.137929	0.105781	0.220686	0.00682503	-0.0988487	-0.0988487	-0.0984549	-0.0939129	0.215275	-0.144711	0.240292	-0.120985	0.219506	0.19309	0.321373	-0.0368398	0.198728	-0.0988487	-0.0956499	-0.0608753	-0.0594459	-0.0335317
	Δ Lachnospiraceae UCG-001	-0.388041	-0.106605	0.122475	-0.511035	0.103601	0.0663771	0.699051	0.15038	-0.00974191	-0.263349	-0.0945902	0.085638	-0.278051	0.151789	-0.162996	-0.30363	-0.156232	-0.376839	0.1778	-0.0829709	0.537984	-0.378344	-0.0629182	0.261651	-0.201087	-0.00823888	0.361285	-0.0757861	-0.170346	-0.212138	-0.118186	-0.118186	-0.115246	0.061266	-0.129244	0.23116	-0.0526487	-0.111261	-0.154483	-0.204773	-0.0298904	0.113182	-0.184806	-0.118186	-0.0613952	-0.0647689	0.105523	-0.0769817
	Δ Lachnospiraceae UCG-003	-0.181959	-0.0518624	0.349636	-0.0885962	0.338582	0.274144	0.340201	0.198486	-0.10001	0.0326686	0.0634156	-0.134882	-0.0504062	0.106149	0.127105	-0.357316	-0.291923	-0.289911	-0.0725417	0.024758	0.324655	-0.0136958	-0.159159	-0.00938741	0.114597	-0.106471	0.106239	-0.10249	-0.265869	-0.164786	0.0392781	0.0392781	0.040661	0.108876	-0.233377	0.240439	-0.163884	0.0489042	-0.24842	-0.252638	-0.196553	0.0430706	-0.252233	0.0392781	0.0387137	0.0447338	0.0963829	0.00564987
	Δ Lachnospiraceae UCG-004	-0.419599	0.313633	-0.00753289	-0.448755	0.0500197	-0.0345586	0.521122	-0.274572	0.0916249	-0.509329	0.169752	0.275999	-0.395318	0.012108	-0.120673	-0.251156	-0.232473	-0.0976899	0.459931	0.129313	0.341689	-0.456781	0.0836612	0.392451	-0.183898	0.0944001	0.249361	0.00519135	-0.273006	-0.413372	0.15085	0.15085	0.15308	0.119902	-0.206013	0.265205	0.115049	0.101544	-0.213663	-0.213347	0.18436	-0.186056	-0.240791	0.15085	0.0104703	0.196525	0.0665637	0.101923
	Δ Lachnospiraceae UCG-008	0.245181	-0.382223	-0.644986	-0.157055	-0.710215	-0.524664	-0.22347	0.0544287	0.131783	0.0216472	-0.492296	0.180484	0.0799959	-0.0205988	-0.454466	0.636667	0.701649	0.187379	-0.0138351	-0.335466	-0.263059	-0.111524	0.19674	0.0422615	-0.42018	0.14717	0.0761106	0.119624	0.65729	0.488848	-0.452365	-0.452365	-0.453227	-0.291862	0.575061	-0.485668	0.192143	-0.412227	0.578069	0.50449	0.236602	0.2796	0.565741	-0.452365	-0.207955	-0.425322	-0.131227	-0.249701
	Δ Lachnospiraceae UCG-010	0.489642	-0.2305	-0.229028	0.455885	-0.270323	-0.154306	-0.689832	0.0986071	-0.0115764	0.420384	-0.184498	-0.148453	0.378581	-0.0849314	0.0230749	0.459941	0.396574	0.286122	-0.349408	-0.124614	-0.521919	0.409412	0.0359375	-0.335989	0.0864019	-0.00969706	-0.293269	0.0656689	0.414271	0.468154	-0.151691	-0.151691	-0.154594	-0.176338	0.334376	-0.392374	0.0119924	-0.116166	0.35158	0.355474	-0.0261206	0.127215	0.3781	-0.151691	-0.0329806	-0.195765	-0.123695	-0.0887004
	Δ Marvinbryantia	0.233341	-0.663455	0.00401097	0.0481505	-0.115866	0.00755946	-0.0283367	0.582097	-0.115385	0.454262	-0.464276	-0.267124	0.284168	0.147808	-0.107919	0.169267	0.321685	-0.237618	-0.47618	-0.357059	0.0446002	0.218779	-0.148811	-0.271012	-0.050516	-0.114316	0.0574003	-0.0657692	0.355199	0.47588	-0.454158	-0.454158	-0.454315	-0.171898	0.284937	-0.23725	-0.184214	-0.36534	0.268507	0.195224	-0.250086	0.461373	0.271422	-0.454158	-0.130627	-0.455013	-0.00839498	-0.291124
	Δ Moryella	0.134753	-0.45172	0.0716874	0.0356168	-0.0103063	0.0604557	0.0230083	0.426374	-0.0982772	0.323246	-0.294053	-0.211665	0.192062	0.115195	-0.0383694	0.0508288	0.160647	-0.204782	-0.342727	-0.230807	0.0756337	0.160315	-0.13098	-0.195227	-0.000848907	-0.0989976	0.0454616	-0.0626425	0.189289	0.29358	-0.291369	-0.291369	-0.291308	-0.0948949	0.147254	-0.118158	-0.156191	-0.230009	0.134122	0.0862153	-0.208332	0.313928	0.136582	-0.291369	-0.0767931	-0.293097	0.0102781	-0.19087
	Δ Roseburia	-0.0880587	0.282429	0.157065	0.077409	0.207051	0.129811	-0.00025538	-0.179266	-0.00389113	-0.0982554	0.258703	0.0135062	-0.0681903	-0.0472526	0.163013	-0.182517	-0.253068	0.0479831	0.109998	0.188578	0.00658417	0.00866106	-0.00728326	0.0341691	0.142751	-0.00835993	-0.0692022	-0.00725965	-0.248728	-0.231665	0.247817	0.247817	0.247805	0.115479	-0.212807	0.167259	0.00211428	0.213609	-0.206948	-0.163841	0.00530167	-0.203744	-0.201579	0.247817	0.0943668	0.235848	0.0266841	0.148373
	Δ Sellimonas	-0.268391	0.701637	-0.172953	-0.168145	-0.04504	-0.15017	0.0588918	-0.68832	0.179452	-0.590571	0.424624	0.393539	-0.364692	-0.170388	-0.0154997	-0.0670975	-0.21944	0.301176	0.609324	0.337547	-0.0629854	-0.350452	0.232764	0.381051	-0.0817639	0.182684	-0.00455296	0.106171	-0.275404	-0.478274	0.420466	0.420466	0.420783	0.138093	-0.206423	0.185344	0.276685	0.322487	-0.188323	-0.124539	0.373921	-0.479133	-0.199228	0.420466	0.0954017	0.435875	-0.0136993	0.280818
	Δ Tyzzerella	-0.173376	0.506906	-0.364452	-0.217829	-0.270565	-0.305968	-0.000507475	-0.601025	0.205333	-0.534768	0.220442	0.417714	-0.311607	-0.156762	-0.167439	0.139419	0.026906	0.323538	0.551927	0.193325	-0.128263	-0.364245	0.273393	0.366012	-0.217242	0.213341	0.0308384	0.133187	-0.0386732	-0.278643	0.229105	0.229105	0.229191	0.0310776	-0.00203436	0.0150691	0.311927	0.153761	0.0146337	0.0468675	0.415136	-0.338945	-0.000116999	0.229105	0.0165211	0.253394	-0.052463	0.17024
	Δ Lachnospiraceae uncultured	0.281473	0.339597	-0.177901	0.432381	-0.116516	-0.116058	-0.650769	-0.377911	0.0706662	0.0518618	0.233659	0.0520991	0.142863	-0.203472	0.149791	0.269986	0.0770826	0.464114	0.0365483	0.193349	-0.53787	0.243344	0.139935	-0.121257	0.163884	0.0703644	-0.347712	0.109051	0.0714795	0.0421648	0.254975	0.254975	0.252261	-0.0125894	0.055295	-0.159928	0.145001	0.215149	0.0856502	0.155342	0.15634	-0.270571	0.110983	0.254975	0.0907239	0.20907	-0.106169	0.168559
	Δ Monoglobus	-0.244917	0.128799	0.00906883	-0.277278	0.0328251	-0.0102478	0.333714	-0.106787	0.0419379	-0.271138	0.063079	0.14043	-0.219926	0.0258026	-0.0804334	-0.153238	-0.124468	-0.094589	0.236844	0.0468262	0.228774	-0.262968	0.0315167	0.217129	-0.114626	0.0435164	0.164357	-0.00702628	-0.145403	-0.217042	0.0513991	0.0513991	0.0528211	0.062028	-0.109347	0.150947	0.0474089	0.0297161	-0.116252	-0.123273	0.0828371	-0.0694096	-0.132954	0.0513991	-0.00460002	0.0798745	0.0441881	0.035445
	Δ Eubacterium coprostanoligenes group	-0.0325625	-0.0870163	0.443357	0.149975	0.424978	0.363977	0.117301	0.268408	-0.152202	0.235688	0.0948535	-0.269753	0.105113	0.0883669	0.261057	-0.339504	-0.307589	-0.244363	-0.250112	0.0434993	0.188556	0.205485	-0.213204	-0.181937	0.26922	-0.162295	-0.0331322	-0.115277	-0.258658	-0.076731	0.0734362	0.0734362	0.0738556	0.107736	-0.240698	0.201293	-0.229245	0.0929249	-0.250755	-0.23753	-0.295783	0.0497756	-0.239749	0.0734362	0.0756858	0.0526575	0.082779	0.0193235
	Δ Butyricicoccus	-0.00711078	0.14647	0.480977	0.300447	0.504241	0.40293	-0.0478644	0.0793706	-0.136568	0.198006	0.28939	-0.249969	0.105991	0.0121984	0.384656	-0.366835	-0.420669	-0.101916	-0.183876	0.191103	0.0557591	0.272175	-0.181863	-0.195227	0.385838	-0.149089	-0.157606	-0.0915872	-0.370805	-0.187082	0.267664	0.267664	0.267389	0.165011	-0.338173	0.248353	-0.191743	0.259221	-0.337483	-0.284037	-0.25386	-0.125182	-0.317221	0.267664	0.148117	0.228943	0.0698994	0.139604
	Δ UCG-008	-0.388633	0.710976	-0.379231	-0.43594	-0.247992	-0.33176	0.243322	-0.784518	0.261586	-0.816972	0.336095	0.575867	-0.523069	-0.16548	-0.221532	0.0160062	-0.101134	0.30339	0.813134	0.282415	0.0236383	-0.601594	0.330178	0.576933	-0.30593	0.271056	0.143843	0.143897	-0.189696	-0.509945	0.335586	0.335586	0.33672	0.0988644	-0.116274	0.154094	0.386752	0.229297	-0.101587	-0.063472	0.529548	-0.465565	-0.129572	0.335586	0.0303679	0.381876	-0.0225926	0.24163
	Δ UCG-009	-0.2838	-0.231552	0.417311	-0.266709	0.373816	0.317549	0.606166	0.386548	-0.134148	0.0355452	-0.062856	-0.168924	-0.0937139	0.198115	0.0548991	-0.454011	-0.299957	-0.49303	-0.11314	-0.0775905	0.547337	-0.103969	-0.223146	0.0268525	0.0399361	-0.140279	0.254098	-0.150011	-0.270229	-0.152215	-0.0949002	-0.0949002	-0.0924095	0.102124	-0.235564	0.289382	-0.231896	-0.0636614	-0.264029	-0.301732	-0.272336	0.182421	-0.278302	-0.0949002	-0.00783772	-0.0702082	0.138655	-0.0820901
	Δ Colidextribacter	-0.143242	0.292609	-0.595168	-0.384687	-0.538395	-0.500364	0.0555752	-0.512865	0.248803	-0.554155	-0.0231787	0.491473	-0.321071	-0.124231	-0.388971	0.339207	0.292636	0.304752	0.555154	0.0209866	-0.117359	-0.474894	0.329545	0.421474	-0.42968	0.263313	0.140393	0.160936	0.208455	-0.100071	-0.00297037	-0.00297037	-0.00261954	-0.082524	0.21678	-0.143921	0.36628	-0.0555572	0.228362	0.216363	0.488003	-0.176236	0.202517	-0.00297037	-0.0869567	0.0432391	-0.0830405	0.0372455
	Δ Flavonifractor	-0.178355	0.618119	0.177902	0.102907	0.288319	0.147367	-0.0306281	-0.464178	0.0438771	-0.289753	0.506433	0.121861	-0.18244	-0.126769	0.248656	-0.269253	-0.425401	0.17849	0.317984	0.377739	-0.0430813	-0.0577732	0.0569242	0.137471	0.202993	0.0380237	-0.12796	0.0232382	-0.433305	-0.460601	0.490695	0.490695	0.490569	0.205149	-0.363844	0.28369	0.0821948	0.412674	-0.348528	-0.263757	0.111976	-0.440933	-0.341522	0.490695	0.170266	0.473587	0.0288925	0.302142
	Δ NK4A214 group	-0.370418	-0.137677	-0.186539	-0.660261	-0.20907	-0.189901	0.674664	0.0439043	0.0848237	-0.40031	-0.230842	0.254719	-0.343494	0.120543	-0.380504	-0.064348	0.0928275	-0.264769	0.31457	-0.16739	0.456546	-0.533899	0.0666608	0.382841	-0.420703	0.0939021	0.425659	-0.00768641	0.0462766	-0.115638	-0.239822	-0.239822	-0.236935	-0.032891	0.0692297	0.0765923	0.0849809	-0.235082	0.0468668	-0.0269081	0.149597	0.146137	0.00617168	-0.239822	-0.138367	-0.166584	0.0542414	-0.134988
	Δ Oscillibacter	-0.0196132	0.320113	0.403951	0.314808	0.458943	0.341882	-0.123177	-0.106301	-0.0871517	0.0844704	0.38999	-0.15764	0.0516275	-0.0484038	0.386148	-0.327695	-0.434526	0.0227374	-0.0553342	0.273721	-0.0316844	0.227304	-0.111005	-0.131116	0.376587	-0.0985798	-0.199233	-0.0527592	-0.398139	-0.264618	0.371272	0.371272	0.370699	0.182746	-0.355932	0.25159	-0.111428	0.339116	-0.347698	-0.274849	-0.150926	-0.247976	-0.326905	0.371272	0.172476	0.330844	0.0499592	0.210187
	Δ Oscillospira	0.21494	0.123295	-0.0769239	0.304795	-0.0548674	-0.0428107	-0.421916	-0.143646	0.0168274	0.118558	0.0975824	-0.0270653	0.14308	-0.105451	0.106914	0.170998	0.0681	0.250581	-0.0646968	0.0814003	-0.331044	0.209092	0.0523171	-0.133889	0.124927	0.0158753	-0.223886	0.0523187	0.0734592	0.0872532	0.111112	0.111112	0.10934	-0.0226236	0.0546126	-0.120375	0.0492818	0.0990184	0.0714077	0.108256	0.0416133	-0.109357	0.0894772	0.111112	0.0482845	0.0789122	-0.0636684	0.072111
	Δ UCG-002	0.408746	-0.798347	0.229659	0.349779	0.0836216	0.206996	-0.235475	0.796388	-0.226672	0.786907	-0.454958	-0.51633	0.510631	0.170122	0.0966647	0.110736	0.253293	-0.284388	-0.788228	-0.364013	-0.0419868	0.534218	-0.283003	-0.535894	0.184681	-0.232206	-0.0939985	-0.119223	0.328681	0.600136	-0.446895	-0.446895	-0.447976	-0.161499	0.24032	-0.248001	-0.338878	-0.332313	0.224545	0.165523	-0.466858	0.533259	0.246667	-0.446895	-0.084206	-0.481644	-0.000369438	-0.303072
	Δ UCG-003	-0.10268	-0.566544	0.364383	-0.184359	0.260537	0.281037	0.485754	0.656082	-0.181719	0.295345	-0.308066	-0.300917	0.0878736	0.249366	-0.00366238	-0.292226	-0.0789482	-0.548503	-0.371858	-0.262231	0.481883	0.0473555	-0.276188	-0.138765	0.0167331	-0.186603	0.238766	-0.165109	-0.033511	0.139349	-0.329602	-0.329602	-0.327632	-0.00804594	-0.0437987	0.112845	-0.303995	-0.253199	-0.0768032	-0.148255	-0.377205	0.411002	-0.0863413	-0.329602	-0.0763517	-0.310827	0.11262	-0.229966
	Δ UCG-005	-0.0776198	-0.123172	-0.060451	-0.188281	-0.0819838	-0.0597828	0.190969	0.0827993	0.0122958	-0.0622485	-0.12768	0.044202	-0.06539	0.0525565	-0.128396	0.00792131	0.072575	-0.103608	0.0347249	-0.0947991	0.1357	-0.130633	0.00367544	0.0796713	-0.132914	0.0152258	0.131678	-0.00886957	0.0625553	0.0280509	-0.128683	-0.128683	-0.12787	-0.0330653	0.0600248	-0.0109271	0.00474389	-0.116297	0.0515777	0.0205845	0.0161691	0.100482	0.0399399	-0.128683	-0.0580274	-0.107166	0.013471	-0.0766164
	Δ Oscillospiraceae uncultured	-0.129181	0.474279	0.334067	0.192091	0.417506	0.278064	-0.0283878	-0.270827	-0.0315699	-0.109958	0.463587	-0.0281776	-0.0796448	-0.0760736	0.333019	-0.347648	-0.472648	0.0664327	0.133393	0.334568	0.00624649	0.0751367	-0.0439875	0.00982414	0.302437	-0.0409908	-0.14823	-0.0265994	-0.456054	-0.393508	0.44303	0.44303	0.44288	0.210874	-0.394579	0.303324	-0.0313597	0.387497	-0.384558	-0.305391	-0.0386674	-0.346805	-0.371482	0.44303	0.177846	0.41548	0.0522309	0.26153
	Δ Eubacterium siraeum group	0.228752	-0.208194	0.142751	0.301359	0.103803	0.133292	-0.258795	0.242305	-0.100026	0.364472	-0.0688748	-0.241966	0.258243	0.0214722	0.149371	0.0371276	0.037267	-0.0221438	-0.341095	-0.0614652	-0.134505	0.324092	-0.114731	-0.280546	0.188031	-0.104745	-0.151359	-0.0392707	0.0756827	0.212637	-0.0648026	-0.0648026	-0.0659362	-0.03515	0.042981	-0.0885906	-0.137703	-0.0303356	0.0440932	0.0476799	-0.198085	0.123267	0.0629171	-0.0648026	0.0170542	-0.0971775	-0.0119069	-0.0531673
	Δ CAG-352	0.121786	-0.198122	-0.549353	-0.200374	-0.581776	-0.451273	-0.115518	-0.0646961	0.138966	-0.108209	-0.336343	0.22455	-0.0216542	-0.0345607	-0.388717	0.48526	0.523696	0.175972	0.110917	-0.222195	-0.182719	-0.184386	0.197288	0.12344	-0.375439	0.152276	0.0912112	0.110632	0.47628	0.298894	-0.306273	-0.306273	-0.306682	-0.209871	0.42442	-0.346497	0.202122	-0.290112	0.428016	0.374839	0.257624	0.153843	0.413495	-0.306273	-0.158674	-0.276998	-0.101366	-0.161411
	Δ Faecalibacterium	-0.0102491	0.691958	-0.189583	0.172329	-0.0640109	-0.142284	-0.360525	-0.689545	0.154179	-0.35267	0.450834	0.279075	-0.151417	-0.238262	0.109424	0.0920231	-0.132509	0.478867	0.420291	0.360126	-0.366338	-0.0681917	0.229064	0.169014	0.0733359	0.155248	-0.226775	0.131413	-0.170031	-0.311318	0.459406	0.459406	0.457945	0.0978789	-0.13087	0.0461647	0.261092	0.368303	-0.100083	-0.0105301	0.329086	-0.497967	-0.0905008	0.459406	0.130769	0.438954	-0.0687919	0.30286
	Δ Fournierella	-0.0147741	0.235723	-0.340895	-0.100278	-0.296321	-0.279272	-0.115069	-0.354243	0.143825	-0.277821	0.0485956	0.265515	-0.136439	-0.110662	-0.161942	0.228308	0.159238	0.26138	0.298269	0.0600514	-0.179111	-0.190943	0.20066	0.191831	-0.180531	0.15109	-0.00676356	0.106858	0.114723	-0.0503234	0.063352	0.063352	0.0629332	-0.0413596	0.116686	-0.103784	0.221055	0.0262446	0.129568	0.140261	0.286464	-0.157721	0.122016	0.063352	-0.0215583	0.0766381	-0.065365	0.0615735
	Δ Incertae Sedis	-0.147032	0.118358	0.227529	-0.0341891	0.247745	0.179549	0.187067	-0.00413562	-0.0417629	-0.058946	0.151885	-0.0388539	-0.0768344	0.0286509	0.121592	-0.257912	-0.257606	-0.117472	0.0428304	0.101252	0.171983	-0.0303893	-0.0707342	0.0345539	0.103203	-0.046488	0.0336352	-0.0496406	-0.246297	-0.201291	0.134972	0.134972	0.135735	0.107283	-0.211739	0.198763	-0.0668852	0.121472	-0.216527	-0.199678	-0.0761821	-0.0803446	-0.217589	0.134972	0.0593748	0.135046	0.0596868	0.073361
	Δ Negativibacillus	-0.0902412	0.472221	-0.0225866	0.0592171	0.0626551	-0.0153457	-0.105155	-0.423589	0.0799127	-0.262326	0.334757	0.166031	-0.144025	-0.127791	0.104157	-0.0629738	-0.193394	0.228725	0.292549	0.259142	-0.125866	-0.0809105	0.111993	0.137607	0.0717685	0.0788657	-0.104036	0.0579832	-0.213551	-0.287725	0.331961	0.331961	0.331545	0.107054	-0.172788	0.12177	0.134284	0.270096	-0.157087	-0.0979302	0.174933	-0.335424	-0.153604	0.331961	0.100638	0.322892	-0.0127548	0.212883
	Δ Ruminococcus	-0.0246747	-0.623822	0.0830202	-0.247414	-0.0295328	0.0522772	0.377292	0.583981	-0.106498	0.239195	-0.444506	-0.183026	0.0840761	0.213521	-0.178469	-0.0374951	0.176175	-0.421264	-0.306839	-0.348336	0.348692	-0.026209	-0.16644	-0.0839964	-0.151465	-0.104959	0.253856	-0.101387	0.197549	0.279792	-0.449878	-0.449878	-0.448325	-0.108063	0.161963	-0.0643787	-0.190879	-0.370383	0.133451	0.0430851	-0.235077	0.455844	0.118867	-0.449878	-0.14382	-0.420595	0.0549058	-0.28969
	Δ Subdoligranulum	-0.382069	0.119276	0.306969	-0.314034	0.327487	0.225667	0.575673	0.0317098	-0.0407403	-0.238573	0.146077	0.0251077	-0.252436	0.10051	0.0499605	-0.449636	-0.381931	-0.308635	0.177262	0.0903405	0.467702	-0.251899	-0.0974614	0.197741	0.00561479	-0.0450334	0.225065	-0.0883183	-0.380055	-0.363912	0.114691	0.114691	0.11709	0.159925	-0.315943	0.353169	-0.0851583	0.0972737	-0.333304	-0.336775	-0.0777853	-0.0599215	-0.350916	0.114691	0.0401179	0.14348	0.120607	0.0588917
	Δ UBA1819	-0.0231402	0.223426	0.341399	0.237685	0.379427	0.287274	-0.0681307	-0.0483964	-0.0791216	0.0816884	0.292959	-0.141082	0.0443295	-0.0242628	0.305941	-0.277832	-0.35051	-0.0134212	-0.0630905	0.203054	0.00355901	0.181288	-0.103449	-0.110349	0.29924	-0.0884621	-0.143653	-0.0512288	-0.31921	-0.20397	0.276795	0.276795	0.276462	0.145167	-0.285996	0.207293	-0.105229	0.255382	-0.281358	-0.227552	-0.140454	-0.174419	-0.265499	0.276795	0.132687	0.245945	0.0463309	0.154313
	Δ Ruminococcaceae uncultured	-0.0182726	-0.322381	0.296738	-0.00353785	0.236966	0.237692	0.213951	0.411583	-0.137102	0.253489	-0.135714	-0.243648	0.108078	0.141685	0.0821671	-0.209318	-0.101056	-0.318858	-0.289138	-0.124443	0.248798	0.122539	-0.19811	-0.153295	0.100057	-0.142484	0.0805714	-0.110831	-0.0620945	0.0836524	-0.150102	-0.150102	-0.14926	0.0148456	-0.0682847	0.0845112	-0.218708	-0.103811	-0.086013	-0.116254	-0.278442	0.226261	-0.0849256	-0.150102	-0.0161619	-0.151269	0.0701553	-0.113283
	Δ UCG-010	-0.223455	-0.483591	-0.144525	-0.579804	-0.229882	-0.1506	0.619892	0.36441	0.00877465	-0.118365	-0.454094	0.0796169	-0.163215	0.195544	-0.395148	0.00886374	0.237497	-0.386614	0.0261448	-0.341579	0.459775	-0.368795	-0.0294726	0.202105	-0.401754	0.0171731	0.424334	-0.0488677	0.214846	0.138945	-0.458409	-0.458409	-0.45578	-0.114799	0.200204	-0.0417483	-0.032089	-0.405932	0.170114	0.0635921	-0.0107786	0.382531	0.134457	-0.458409	-0.193098	-0.391979	0.0510626	-0.278095
	Δ Peptococcus	0.261727	-0.35027	-0.0244148	0.201131	-0.0879136	-0.00630092	-0.24351	0.294486	-0.0680591	0.356312	-0.233699	-0.190727	0.258995	0.0378962	-0.000380796	0.187404	0.227664	-0.0202348	-0.341159	-0.177265	-0.146052	0.257483	-0.0716738	-0.248365	0.0455655	-0.0682504	-0.0871838	-0.0164883	0.253172	0.342219	-0.220734	-0.220734	-0.221782	-0.116071	0.19962	-0.206973	-0.0959859	-0.171175	0.198162	0.172895	-0.14356	0.230357	0.210196	-0.220734	-0.0527554	-0.239505	-0.0371221	-0.141949
	Δ Peptococcaceae uncultured	-0.347743	-0.0605984	-0.00114044	-0.501197	-0.0110686	-0.0319402	0.603448	0.0561405	0.0320048	-0.30724	-0.0997877	0.151135	-0.284033	0.111937	-0.211074	-0.192588	-0.0704768	-0.274305	0.233939	-0.0785636	0.43822	-0.398726	-1.38846e-05	0.288304	-0.248799	0.0358888	0.334023	-0.0381028	-0.0962936	-0.182534	-0.115944	-0.115944	-0.113386	0.0318462	-0.0621674	0.163318	0.0140661	-0.116456	-0.0821203	-0.129422	0.052824	0.0801778	-0.112393	-0.115944	-0.0719066	-0.062355	0.0747591	-0.0684261
	Δ Family XIII AD3011 group	-0.184146	0.341404	-0.290554	-0.262296	-0.226848	-0.24931	0.108549	-0.423627	0.160661	-0.447685	0.121246	0.340159	-0.278691	-0.0928828	-0.180827	0.0889026	0.0335424	0.188982	0.44616	0.111884	-0.0180919	-0.346893	0.206437	0.323891	-0.223022	0.167846	0.0905974	0.0940748	-0.0209024	-0.218765	0.125968	0.125968	0.126495	0.0172564	0.00912902	0.0236153	0.237003	0.0727062	0.0174663	0.0287494	0.321321	-0.219593	0.000353043	0.125968	-0.010249	0.155143	-0.0287229	0.100479
	Δ Family XIII UCG-001	-0.139354	0.226441	-0.278915	-0.242305	-0.236063	-0.238526	0.0969081	-0.318073	0.136605	-0.359038	0.0455566	0.28527	-0.222808	-0.0671474	-0.189516	0.112649	0.0822596	0.146599	0.354573	0.0529772	-0.0128173	-0.297912	0.175658	0.268302	-0.221059	0.143663	0.0942709	0.0805629	0.0351832	-0.136113	0.0517443	0.0517443	0.0522144	-0.0100796	0.0530597	-0.0147297	0.19953	0.0142049	0.0586508	0.0584497	0.270289	-0.140521	0.0427944	0.0517443	-0.029634	0.0794021	-0.0293199	0.0521221
	Δ Intestinibacter	-0.358877	0.166297	0.397809	-0.215762	0.426131	0.304308	0.515991	0.0294586	-0.0667761	-0.18482	0.219149	-0.0292097	-0.214386	0.0901402	0.142839	-0.50618	-0.462277	-0.299494	0.132872	0.140751	0.440058	-0.171324	-0.128615	0.142194	0.10069	-0.0737864	0.165703	-0.100969	-0.449511	-0.393935	0.184815	0.184815	0.186948	0.192064	-0.380629	0.391281	-0.118615	0.163944	-0.395813	-0.383604	-0.124853	-0.100256	-0.40709	0.184815	0.0769944	0.201759	0.127638	0.0973037
	Δ Romboutsia	0.110373	-0.492082	0.394484	0.153355	0.303242	0.325942	0.097223	0.601609	-0.205983	0.486167	-0.20771	-0.402399	0.265001	0.172445	0.159558	-0.198121	-0.0725238	-0.369428	-0.513956	-0.185815	0.202675	0.310815	-0.281372	-0.324637	0.201898	-0.214167	0.0127206	-0.143674	-0.00882531	0.225739	-0.220632	-0.220632	-0.220312	-0.0114232	-0.0361592	0.0329525	-0.317387	-0.147985	-0.0556746	-0.0905889	-0.416605	0.333411	-0.044685	-0.220632	-0.0159313	-0.238544	0.0693382	-0.165856
	Δ Terrisporobacter	-0.0961026	-0.300288	0.546456	0.0288316	0.489271	0.439315	0.339702	0.500901	-0.206673	0.305275	-0.0376787	-0.350896	0.10802	0.18488	0.22237	-0.43854	-0.318538	-0.454847	-0.35336	-0.0658424	0.390924	0.176029	-0.30123	-0.197733	0.234701	-0.217515	0.0863519	-0.171841	-0.258242	-0.0318121	-0.0668352	-0.0668352	-0.0655007	0.0985497	-0.242972	0.240857	-0.325471	-0.0198809	-0.266335	-0.285028	-0.411523	0.208382	-0.262193	-0.0668352	0.0349964	-0.0746386	0.124828	-0.0750246
	Δ Acidaminococcus	-0.0333752	0.401259	0.462814	0.359967	0.532047	0.391585	-0.141663	-0.151982	-0.0940592	0.0744279	0.471228	-0.167426	0.0454623	-0.063447	0.448841	-0.383705	-0.514391	0.0391703	-0.0396685	0.332372	-0.0400173	0.250559	-0.119578	-0.137265	0.435048	-0.107226	-0.23239	-0.0569666	-0.474326	-0.327217	0.449303	0.449303	0.448647	0.218211	-0.422441	0.300064	-0.118286	0.407877	-0.412093	-0.324669	-0.160293	-0.308236	-0.388313	0.449303	0.204649	0.402837	0.0574565	0.256122
	Δ Phascolarctobacterium	0.116657	0.490545	-0.331071	0.1895	-0.241132	-0.253928	-0.466776	-0.575075	0.159252	-0.237849	0.265196	0.256722	-0.0570553	-0.225162	0.00734272	0.28021	0.0876406	0.499934	0.309436	0.227034	-0.453723	-0.0183116	0.245055	0.103688	-0.00736868	0.163581	-0.228028	0.148954	0.0487189	-0.100106	0.285829	0.285829	0.28393	-0.000931375	0.0538618	-0.118722	0.268338	0.219994	0.0839943	0.14786	0.330681	-0.358118	0.0939883	0.285829	0.0669712	0.266594	-0.105703	0.199975
	Δ Succiniclasticum	0.388125	-0.613181	-0.477084	0.0306261	-0.585277	-0.378283	-0.32819	0.328441	0.0303394	0.326572	-0.582198	-0.0412011	0.276119	0.0339556	-0.3422	0.608026	0.705501	0.0831284	-0.314222	-0.415235	-0.279459	0.127878	0.0691206	-0.179465	-0.277749	0.0413826	0.00474203	0.0641396	0.696203	0.654605	-0.543325	-0.543325	-0.544673	-0.313823	0.590328	-0.523868	0.0439151	-0.467331	0.588921	0.507799	0.0333559	0.427378	0.588663	-0.543325	-0.20472	-0.536755	-0.120157	-0.319785
	Δ Mitsuokella	-0.033094	0.21125	0.198095	0.144608	0.234878	0.166939	-0.0508658	-0.0995578	-0.0329074	0.000303402	0.228672	-0.0535749	-0.00151849	-0.0346156	0.196041	-0.177275	-0.240849	0.0274494	0.0149301	0.162967	-0.0139377	0.0887876	-0.0422559	-0.0385638	0.186152	-0.0385626	-0.0985634	-0.0209539	-0.226052	-0.171459	0.218446	0.218446	0.218209	0.104339	-0.199108	0.145142	-0.0393727	0.195317	-0.193949	-0.15269	-0.0528729	-0.158906	-0.184342	0.218446	0.0946334	0.199306	0.0261401	0.12644
	Δ Allisonella	-0.0814996	0.37215	-0.0344216	0.0238317	0.0328906	-0.0268025	-0.0664692	-0.340907	0.0695758	-0.225368	0.256007	0.145691	-0.126748	-0.0998915	0.0648379	-0.0432798	-0.142771	0.179508	0.247156	0.199259	-0.0910356	-0.0848395	0.095976	0.124735	0.0378052	0.0692643	-0.0691129	0.0485777	-0.161321	-0.22935	0.254065	0.254065	0.253809	0.0811351	-0.128813	0.0936574	0.114567	0.204719	-0.116781	-0.0724169	0.150315	-0.262627	-0.115488	0.254065	0.0737668	0.249544	-0.0105821	0.164173
	Δ Dialister	-0.320971	0.288742	0.518284	-0.0509195	0.567733	0.410626	0.392975	-0.026363	-0.094197	-0.127816	0.362593	-0.0906548	-0.165836	0.0554877	0.291382	-0.580739	-0.590502	-0.246589	0.0957342	0.24352	0.36615	-0.0520529	-0.157606	0.0689698	0.250246	-0.105204	0.0565307	-0.109387	-0.564087	-0.459586	0.324732	0.324732	0.326329	0.246681	-0.485612	0.449249	-0.148789	0.291903	-0.495009	-0.452239	-0.17058	-0.198455	-0.4958	0.324732	0.142384	0.321915	0.131974	0.177853
	Δ Megasphaera	0.18959	0.173008	0.512153	0.596624	0.539447	0.446211	-0.383875	0.0676108	-0.165638	0.390751	0.35139	-0.355501	0.276003	-0.0450801	0.522618	-0.279901	-0.400684	0.0369119	-0.335896	0.237797	-0.180937	0.514278	-0.196981	-0.372921	0.546041	-0.181065	-0.350123	-0.0780004	-0.332634	-0.0868617	0.337431	0.337431	0.335726	0.153749	-0.318433	0.168385	-0.216099	0.330891	-0.307111	-0.226013	-0.30509	-0.166059	-0.268826	0.337431	0.193919	0.266729	0.0329543	0.179055
	Δ Veillonella	-0.13037	0.249184	0.229411	0.0434346	0.273077	0.18561	0.0898287	-0.118379	-0.0270228	-0.0880117	0.254083	-0.0174344	-0.0795658	-0.0169278	0.178733	-0.257737	-0.305895	-0.0286448	0.0883302	0.179999	0.0900507	-0.00106726	-0.0447655	0.0337385	0.156365	-0.0326611	-0.0340475	-0.0317729	-0.296021	-0.257297	0.237967	0.237967	0.238324	0.133771	-0.254383	0.215225	-0.036954	0.208469	-0.252823	-0.214465	-0.0412232	-0.177876	-0.249187	0.237967	0.0958807	0.228933	0.0489031	0.138225
	Δ Fusobacterium	-0.0890218	0.0979881	0.221537	0.033662	0.237972	0.179017	0.102454	0.0105934	-0.0491071	-0.000317594	0.143173	-0.0674611	-0.0271265	0.0188832	0.141582	-0.219398	-0.229224	-0.0875398	-0.00665708	0.0952186	0.111992	0.0304695	-0.0743767	-0.0140444	0.130761	-0.0541658	-0.00851648	-0.0457945	-0.213614	-0.15411	0.129207	0.129207	0.12961	0.0937118	-0.187088	0.163127	-0.0737952	0.119489	-0.18977	-0.170001	-0.0903477	-0.0711735	-0.186761	0.129207	0.0621561	0.122287	0.0480111	0.0692637
	Δ Oxalobacter	-0.075642	-0.551134	-0.20095	-0.434737	-0.298488	-0.186557	0.411051	0.397883	0.00140699	0.0145925	-0.503497	0.0276795	-0.0457287	0.170756	-0.378567	0.13823	0.346866	-0.303899	-0.0851617	-0.375191	0.30435	-0.237926	-0.0238212	0.0951592	-0.36592	0.0100496	0.332202	-0.0316838	0.330932	0.276362	-0.498475	-0.498475	-0.496727	-0.164088	0.292889	-0.154063	-0.0340033	-0.435263	0.267943	0.163756	-0.0259656	0.418947	0.240798	-0.498475	-0.199576	-0.446309	0.0156381	-0.302039
	Δ Parasutterella	0.479162	-0.595165	0.293773	0.563046	0.183641	0.271096	-0.45725	0.644977	-0.228789	0.816318	-0.266515	-0.540703	0.560445	0.0946333	0.252328	0.0912153	0.144539	-0.139352	-0.783421	-0.222647	-0.206702	0.664497	-0.271299	-0.602475	0.340451	-0.237697	-0.252139	-0.101528	0.227998	0.526596	-0.257881	-0.257881	-0.259903	-0.109282	0.148525	-0.217117	-0.325087	-0.165822	0.144183	0.127568	-0.459689	0.37482	0.179469	-0.257881	-0.00607808	-0.317363	-0.0164623	-0.188381
	Δ Sutterella	-0.232046	0.235726	-0.222519	-0.335973	-0.178105	-0.199276	0.246372	-0.300936	0.130019	-0.419661	0.0593806	0.297592	-0.286396	-0.0386787	-0.197056	0.0180522	0.0108998	0.0669214	0.39831	0.0594313	0.105658	-0.370572	0.155896	0.32231	-0.23879	0.136583	0.160705	0.0607346	-0.0372984	-0.210418	0.0587462	0.0587462	0.0598418	0.0195098	-0.00601948	0.0591573	0.182618	0.0190686	-0.00527791	-0.0104737	0.25674	-0.139972	-0.0265426	0.0587462	-0.0291202	0.0955922	-0.00180317	0.0543513
	Δ Escherichia-Shigella	0.347459	0.0747042	-0.332118	0.333479	-0.317525	-0.244963	-0.623529	-0.212598	0.0784569	0.124688	-0.0141167	0.0514139	0.191007	-0.155529	-0.0169309	0.436841	0.315077	0.410367	-0.0505099	0.0128975	-0.526185	0.212549	0.150401	-0.136134	0.0141101	0.0826846	-0.266518	0.115976	0.303341	0.250827	0.0169458	0.0169458	0.0143586	-0.120643	0.254977	-0.311576	0.147653	0.00867329	0.279081	0.306056	0.15903	-0.0775001	0.297759	0.0169458	-0.0020723	-0.0148572	-0.128893	0.0265181
	Δ Klebsiella	-0.125759	0.110518	-0.120039	-0.188888	-0.0990687	-0.107941	0.142759	-0.147717	0.0680101	-0.221111	0.0193566	0.15694	-0.152793	-0.0154495	-0.11257	0.0104122	0.0122653	0.0257636	0.207799	0.0222846	0.0656679	-0.20176	0.0806348	0.172564	-0.134395	0.0716462	0.0938819	0.0305708	-0.0134064	-0.105495	0.0189738	0.0189738	0.0196057	0.00702046	0.00240787	0.029152	0.0944661	-0.000354032	0.00207477	-0.00327971	0.133591	-0.0632672	-0.00985852	0.0189738	-0.0200493	0.0397698	0.000121622	0.0212758
	Δ Hafnia-Obesumbacterium	-0.133213	0.687854	0.265314	0.238774	0.38758	0.225558	-0.138638	-0.488074	0.0194518	-0.225077	0.598779	0.0644876	-0.129902	-0.150586	0.359168	-0.312203	-0.506099	0.217567	0.269201	0.443346	-0.108307	0.0473655	0.0312727	0.067346	0.317161	0.0106212	-0.215212	0.0162222	-0.502297	-0.487808	0.581286	0.581286	0.580691	0.238376	-0.429106	0.313372	0.0541585	0.497399	-0.409517	-0.303492	0.0694568	-0.500016	-0.393921	0.581286	0.215687	0.548239	0.0295372	0.353417
	Δ Akkermansia	-0.0840237	0.335719	0.117363	0.0842386	0.177166	0.0983833	-0.0369231	-0.24327	0.0156106	-0.134226	0.284786	0.0477151	-0.0826538	-0.0698444	0.156514	-0.154222	-0.243105	0.0978005	0.152071	0.211345	-0.0334498	-0.00520369	0.0212932	0.0544309	0.133582	0.0117916	-0.085469	0.00901569	-0.244083	-0.24699	0.275908	0.275908	0.27575	0.11547	-0.206823	0.157014	0.0337453	0.234268	-0.198083	-0.149238	0.0453009	-0.241613	-0.192475	0.275908	0.0993773	0.263354	0.0163762	0.168578
	Δ Unknown	-0.126043	0.351473	0.112296	0.0306152	0.175077	0.0909663	0.0234637	-0.258883	0.024127	-0.182048	0.288336	0.0742902	-0.121357	-0.064192	0.135817	-0.175256	-0.256992	0.0803252	0.19336	0.214213	0.00722327	-0.0544895	0.0283026	0.0939863	0.107187	0.0207753	-0.0532793	0.00850617	-0.262158	-0.279535	0.277745	0.277745	0.277845	0.122922	-0.219443	0.178747	0.043463	0.233042	-0.212086	-0.165838	0.061722	-0.248621	-0.209738	0.277745	0.0954287	0.270841	0.0232683	0.170651
Abbreviations: hsCRP, high-sensitivity C-reactive protein; LPS, lipopolysaccharide; SCFA, short-chain fatty acid.
[truncated: 104 more columns]

## Sheet: Table S6-4
Supplementary Table S6-4: Weight loadings of the DIABLO model 2.2
	Group contribution assigned by the model	Importance	OG6w	CG6w
Clinical outcomes
Component 1
Δ LPS	CG6w	-0.89505	-0.339316	0.339316
Δ hsCRP	OG6w	0.445905	0.361484	-0.361484
Δ Fecal calprotectin	OG6w	-0.00734255	0.143821	-0.143821
Component 2
Δ hsCRP	OG6w	1	0.361484	-0.361484
Component 3
Δ Fecal calprotectin	OG6w	0.856921	0.143821	-0.143821
Δ Zonulin	CG6w	0.5154	-0.0217228	0.0217228
Δ LPS	CG6w	-0.00702976	-0.339316	0.339316
SCFA
Component 1
Δ Hexanoic acid	OG6w	1	0.314071	-0.314071
Component 2
Δ Propionic acid	OG6w	0.998433	0.18435	-0.18435
Δ Butyric acid	OG6w	0.0559552	0.138594	-0.138594
Component 3
Δ Isovaleric acid	CG6w	-1	-0.0169976	0.0169976
Bacterial genera
Component 1
Δ Eggerthellaceae uncultured	CG6w	-0.190089	-0.467214	0.467214
Δ Ruminococcus torques group	CG6w	-0.186103	-0.504265	0.504265
Δ Slackia	CG6w	-0.178857	-0.568262	0.568262
Δ Enterococcus	CG6w	-0.177394	-0.422916	0.422916
Δ Bilophila	CG6w	-0.168345	-0.488499	0.488499
Δ RF39	OG6w	0.165185	0.427169	-0.427169
Δ Lactococcus	CG6w	-0.164037	-0.301936	0.301936
Δ Collinsella	CG6w	-0.16269	-0.450114	0.450114
Δ UCG-003	OG6w	0.161643	0.41192	-0.41192
Δ UCG-008	CG6w	-0.149181	-0.332839	0.332839
Δ UCG-002	OG6w	0.147815	0.31426	-0.31426
Δ Sellimonas	CG6w	-0.14777	-0.33352	0.33352
Δ Faecalibacterium	CG6w	-0.146005	-0.355105	0.355105
Δ Blautia	CG6w	-0.140677	-0.263919	0.263919
Δ UCG-009	OG6w	0.137277	0.339067	-0.339067
Δ Eubacterium eligens group	OG6w	0.133517	0.253869	-0.253869
Δ Bifidobacterium	OG6w	0.131044	0.312057	-0.312057
Δ Tyzzerella	CG6w	-0.130558	-0.31101	0.31101
Δ Parasutterella	OG6w	0.130412	0.274794	-0.274794
Δ Family XIII AD3011 group	CG6w	-0.130195	-0.421137	0.421137
Δ Enterorhabdus	CG6w	-0.128067	-0.480325	0.480325
Δ Lachnospira	OG6w	0.127535	0.428291	-0.428291
Δ Lachnospiraceae uncultured	CG6w	-0.124442	-0.344698	0.344698
Δ Ruminococcaceae uncultured	OG6w	0.123061	0.316314	-0.316314
Δ Negativibacillus	CG6w	-0.119802	-0.229009	0.229009
Δ Terrisporobacter	OG6w	0.119497	0.363959	-0.363959
Δ Dorea	OG6w	-0.119169	-0.232317	0.232317
Δ Clostridium sensu stricto 1	OG6w	0.114592	0.334637	-0.334637
Δ Romboutsia	OG6w	0.112625	0.335358	-0.335358
Δ Colidextribacter	CG6w	-0.110735	-0.351861	0.351861
Δ Eubacterium coprostanoligenes group	OG6w	0.109821	0.341661	-0.341661
Δ Erysipelatoclostridium	CG6w	-0.108655	-0.242879	0.242879
Δ Barnesiellaceae uncultured	CG6w	-0.10425	-0.367508	0.367508
Δ Frisingicoccus	CG6w	-0.103012	-0.204385	0.204385
Δ Rikenellaceae RC9 gut group	CG6w	-0.0996416	-0.321494	0.321494
Δ Allisonella	CG6w	-0.098604	-0.303168	0.303168
Δ Eubacterium xylanophilum group	OG6w	0.0957251	0.30679	-0.30679
Δ Coprobacter	OG6w	0.0927203	0.235404	-0.235404
Δ Erysipelotrichaceae uncultured	CG6w	-0.0914833	-0.219657	0.219657
Δ Solobacterium	CG6w	-0.0910826	-0.290582	0.290582
Δ Turicibacter	OG6w	0.0907101	0.218372	-0.218372
Δ Mitsuokella	OG6w	0.0906449	0.227232	-0.227232
Δ Desulfovibrio	OG6w	0.0902695	0.211681	-0.211681
Δ Butyrivibrio	CG6w	-0.0895383	-0.229043	0.229043
Δ Odoribacter	OG6w	0.0889503	0.265078	-0.265078
Δ Lachnospiraceae UCG-004	CG6w	-0.0888551	-0.181953	0.181953
Δ Peptococcus	OG6w	0.0887315	0.240869	-0.240869
Δ Ruminococcus	OG6w	0.0879928	0.255561	-0.255561
Δ Holdemanella	CG6w	-0.0869381	-0.275947	0.275947
Δ Lachnospiraceae FCS020 group	OG6w	0.0863042	0.18877	-0.18877
Δ Fusobacterium	OG6w	0.0855503	0.242962	-0.242962
Δ Lachnoclostridium	CG6w	-0.0849309	-0.145375	0.145375
Δ Streptococcus	CG6w	-0.08468	-0.193102	0.193102
Δ Lachnospiraceae ND3007 group	OG6w	0.0825336	0.152432	-0.152432
Δ Catenibacterium	OG6w	0.0817092	0.173853	-0.173853
Δ Gastranaerophilales	CG6w	-0.0788399	-0.2794	0.2794
Δ Clostridia vadinBB60 group	OG6w	0.0783828	0.262944	-0.262944
Δ Prevotella	OG6w	0.0773562	0.125009	-0.125009
Δ Oxalobacter	OG6w	0.0739522	0.132963	-0.132963
Δ Clostridium innocuum group	CG6w	-0.0739304	-0.169552	0.169552
Δ Incertae Sedis uncultured	OG6w	0.0725845	0.155402	-0.155402
Δ Lachnospiraceae NK3A20 group	CG6w	-0.0710236	-0.238549	0.238549
Δ Phascolarctobacterium	CG6w	-0.0707446	-0.236353	0.236353
Δ Eubacterium ventriosum group	CG6w	-0.0682356	-0.0747943	0.0747943
Δ UCG-010	OG6w	0.0679401	0.182858	-0.182858
Δ Agathobacter	CG6w	-0.0663252	-0.203774	0.203774
Δ Barnesiella	OG6w	0.0659979	0.285866	-0.285866
Δ Butyricimonas	CG6w	-0.0643724	-0.183934	0.183934
Δ Flavonifractor	CG6w	-0.0638348	-0.125473	0.125473
Δ Incertae Sedis	OG6w	0.0589316	0.209654	-0.209654
Δ Fournierella	CG6w	-0.0583128	-0.254745	0.254745
Δ Adlercreutzia	OG6w	0.056803	0.175032	-0.175032
Δ Coprococcus	OG6w	0.0559682	0.0713599	-0.0713599
Δ Monoglobus	OG6w	0.0547435	0.119534	-0.119534
Δ Izemoplasmatales	OG6w	0.054475	0.201868	-0.201868
Δ Fusicatenibacter	CG6w	-0.0540887	-0.0230399	0.0230399
Δ Moryella	OG6w	0.0540166	0.0613503	-0.0613503
Δ Eggerthella	OG6w	0.0533986	0.24485	-0.24485
Δ Alistipes	OG6w	0.0518651	0.212823	-0.212823
Δ Prevotellaceae NK3B31 group	CG6w	-0.0514511	-0.133383	0.133383
Δ Prevotellaceae UCG-001	CG6w	-0.0514511	-0.133383	0.133383
Δ Anaeroplasma	CG6w	-0.0514511	-0.133383	0.133383
Δ Hafnia-Obesumbacterium	CG6w	-0.0514511	-0.133383	0.133383
Δ Roseburia	CG6w	-0.0510887	-0.0822373	0.0822373
Δ Prevotellaceae UCG-003	CG6w	-0.0506789	-0.130901	0.130901
Δ Lachnospiraceae UCG-003	OG6w	0.0486043	0.141815	-0.141815
Δ Acidaminococcus	OG6w	0.0485342	0.247798	-0.247798
Δ Unknown	CG6w	-0.0474187	-0.13302	0.13302
Δ Christensenellaceae uncultured	OG6w	0.0461421	0.161004	-0.161004
Δ Sutterella	CG6w	-0.0451493	-0.16941	0.16941
Δ Methanobrevibacter	CG6w	-0.0451332	-0.1912	0.1912
Δ Howardella	OG6w	0.0445773	0.0948114	-0.0948114
Δ Veillonella	OG6w	0.043067	0.232135	-0.232135
Δ Oscillibacter	OG6w	0.0419403	0.147116	-0.147116
Δ Defluviitaleaceae UCG-011	OG6w	0.0410426	0.126917	-0.126917
Δ Christensenellaceae R-7 group	CG6w	-0.0399837	-0.146715	0.146715
Δ Subdoligranulum	OG6w	-0.0382975	0.00189884	-0.00189884
Δ Prevotellaceae UCG-004	OG6w	0.0360621	0.149788	-0.149788
Δ Oscillospira	CG6w	-0.0353504	-0.124001	0.124001
Δ UCG-005	OG6w	0.0350979	0.129826	-0.129826
Δ CAG-873	CG6w	-0.0344619	-0.144374	0.144374
Δ Family XIII UCG-001	CG6w	-0.0343605	-0.129543	0.129543
Δ Eubacterium siraeum group	OG6w	0.0338601	0.150443	-0.150443
Δ Coriobacteriaceae UCG-003	CG6w	-0.0337426	-0.0867971	0.0867971
Δ Senegalimassilia	CG6w	-0.032511	-0.247217	0.247217
Δ Anaerostipes	CG6w	-0.0321149	-0.0901822	0.0901822
Δ Succiniclasticum	CG6w	0.03058	-0.020577	0.020577
Δ Klebsiella	CG6w	-0.0296715	-0.054231	0.054231
Δ Escherichia-Shigella	CG6w	-0.0276771	-0.209918	0.209918
Δ Ruminococcus gauvreauii group	OG6w	0.0273559	0.230167	-0.230167
Δ UBA1819	OG6w	0.0265309	0.144729	-0.144729
Δ Eubacterium hallii group	CG6w	-0.0260247	-0.0450292	0.0450292
Δ Faecalitalea	OG6w	0.0259163	0.0852668	-0.0852668
Δ Alloprevotella	CG6w	-0.0244356	-0.107646	0.107646
Δ Ruminococcus gnavus group	OG6w	-0.0238474	0.0445489	-0.0445489
Δ Holdemania	OG6w	-0.0234927	0.0676401	-0.0676401
Δ Akkermansia	CG6w	-0.0213052	-0.0643259	0.0643259
Δ Dialister	OG6w	-0.0207393	0.0550293	-0.0550293
Δ CAG-56	OG6w	0.0203159	0.0673304	-0.0673304
Δ NK4A214 group	CG6w	-0.0157179	-0.0668101	0.0668101
Δ Oscillospiraceae uncultured	CG6w	-0.0154187	-0.0600074	0.0600074
Δ Eubacterium ruminantium group	CG6w	0.0147968	-0.0402379	0.0402379
Δ Lachnospiraceae NK4A136 group	CG6w	-0.0124743	-0.0559861	0.0559861
Δ Intestinibacter	OG6w	0.0114875	0.200445	-0.200445
Δ Lachnospiraceae UCG-010	CG6w	0.010146	-0.0641132	0.0641132
Δ Lachnospiraceae UCG-008	CG6w	0.00899466	-0.0831665	0.0831665
Δ Bacteroides	OG6w	0.0075237	0.0189004	-0.0189004
Δ Clostridia UCG-014	OG6w	0.0034921	0.00406943	-0.00406943
Δ Megasphaera	OG6w	0.00309993	0.0665706	-0.0665706
Component 2
Δ Acidaminococcus	OG6w	0.312944	0.247798	-0.247798
Δ Ruminococcus gnavus group	OG6w	0.288007	0.0445489	-0.0445489
Δ Enterorhabdus	CG6w	-0.252377	-0.480325	0.480325
Δ Eubacterium ruminantium group	CG6w	-0.246521	-0.0402379	0.0402379
Δ Senegalimassilia	CG6w	-0.235031	-0.247217	0.247217
Δ Holdemania	OG6w	0.221952	0.0676401	-0.0676401
Δ Anaerostipes	CG6w	0.202846	-0.0901822	0.0901822
Δ Oscillibacter	OG6w	0.193796	0.147116	-0.147116
Δ Lachnospiraceae UCG-008	CG6w	-0.185894	-0.0831665	0.0831665
Δ Blautia	CG6w	0.171823	-0.263919	0.263919
Δ Eubacterium hallii group	CG6w	0.165236	-0.0450292	0.0450292
Δ Marvinbryantia	OG6w	-0.163607	0.0184439	-0.0184439
Δ Veillonella	OG6w	0.156338	0.232135	-0.232135
Δ Paraprevotella	CG6w	-0.147545	-0.108558	0.108558
Δ Succiniclasticum	CG6w	-0.143961	-0.020577	0.020577
Δ Eggerthella	OG6w	0.137764	0.24485	-0.24485
Δ Howardella	OG6w	-0.127801	0.0948114	-0.0948114
Δ Prevotellaceae uncultured	CG6w	-0.127534	-0.105933	0.105933
Δ UBA1819	OG6w	0.125906	0.144729	-0.144729
Δ Bacteroidales uncultured	CG6w	-0.124553	-0.114593	0.114593
Δ Ruminococcus gauvreauii group	OG6w	0.124347	0.230167	-0.230167
Δ Flavonifractor	CG6w	0.119835	-0.125473	0.125473
Δ Coprococcus	OG6w	-0.117701	0.0713599	-0.0713599
Δ Gastranaerophilales	CG6w	-0.114276	-0.2794	0.2794
Δ GCA-900066575	CG6w	-0.108825	-0.0623941	0.0623941
Δ Barnesiellaceae uncultured	CG6w	-0.0990872	-0.367508	0.367508
Δ Moryella	OG6w	-0.098558	0.0613503	-0.0613503
Δ Clostridia UCG-014	OG6w	-0.0983392	0.00406943	-0.00406943
Δ Merdibacter	OG6w	0.0958436	0.0359811	-0.0359811
Δ Intestinibacter	OG6w	0.0943086	0.200445	-0.200445
Δ Fusicatenibacter	CG6w	0.092047	-0.0230399	0.0230399
Δ Faecalitalea	OG6w	0.0920425	0.0852668	-0.0852668
Δ Desulfovibrionaceae uncultured	CG6w	-0.0918663	-0.0585503	0.0585503
Δ Eubacterium coprostanoligenes group	OG6w	0.0871372	0.341661	-0.341661
Δ Lactobacillus	CG6w	0.0863715	-0.0236281	0.0236281
Δ CAG-56	OG6w	-0.0828328	0.0673304	-0.0673304
Δ Oscillospiraceae uncultured	CG6w	0.0798406	-0.0600074	0.0600074
Δ Erysipelotrichaceae UCG-003	OG6w	0.0767588	0.0801769	-0.0801769
Δ Alistipes	OG6w	0.0759698	0.212823	-0.212823
Δ Prevotella	OG6w	-0.0731248	0.125009	-0.125009
Δ Parabacteroides	OG6w	0.0677946	0.0264583	-0.0264583
Δ Odoribacter	OG6w	0.0612591	0.265078	-0.265078
Δ Lachnospiraceae UCG-010	CG6w	-0.0578786	-0.0641132	0.0641132
Δ Clostridium innocuum group	CG6w	0.0566823	-0.169552	0.169552
Δ Erysipelatoclostridium	CG6w	0.0562791	-0.242879	0.242879
Δ Lachnospiraceae ND3007 group	OG6w	-0.0541687	0.152432	-0.152432
Δ Turicibacter	OG6w	-0.0523062	0.218372	-0.218372
Δ Streptococcus	CG6w	0.0520419	-0.193102	0.193102
Δ Eubacterium xylanophilum group	OG6w	0.0518935	0.30679	-0.30679
Δ Frisingicoccus	CG6w	0.0496892	-0.204385	0.204385
Δ Coriobacteriaceae UCG-003	CG6w	0.0479745	-0.0867971	0.0867971
Δ Escherichia-Shigella	CG6w	-0.0421481	-0.209918	0.209918
Δ CAG-352	CG6w	-0.041997	-0.0911989	0.0911989
Δ Oxalobacter	OG6w	-0.0394	0.132963	-0.132963
Δ Fournierella	CG6w	-0.0380433	-0.254745	0.254745
Δ UCG-002	OG6w	-0.0370464	0.31426	-0.31426
Δ Desulfovibrio	OG6w	-0.0360306	0.211681	-0.211681
Δ Prevotellaceae UCG-003	CG6w	0.0360148	-0.130901	0.130901
Δ Prevotellaceae NK3B31 group	CG6w	0.0355934	-0.133383	0.133383
Δ Prevotellaceae UCG-001	CG6w	0.0355934	-0.133383	0.133383
Δ Anaeroplasma	CG6w	0.0355934	-0.133383	0.133383
Δ Hafnia-Obesumbacterium	CG6w	0.0355934	-0.133383	0.133383
Δ Fusobacterium	OG6w	0.034811	0.242962	-0.242962
Δ Lachnoclostridium	CG6w	0.032077	-0.145375	0.145375
Δ Incertae Sedis	OG6w	0.0311442	0.209654	-0.209654
Δ Rikenellaceae RC9 gut group	CG6w	-0.0299458	-0.321494	0.321494
Δ Mitsuokella	OG6w	0.0241764	0.227232	-0.227232
Δ Bacteroides	OG6w	0.0240077	0.0189004	-0.0189004
Δ UCG-010	OG6w	-0.0193633	0.182858	-0.182858
Δ Lachnospiraceae FCS020 group	OG6w	-0.0193624	0.18877	-0.18877
Δ Dialister	OG6w	0.0166161	0.0550293	-0.0550293
Δ Defluviitaleaceae UCG-011	OG6w	0.0165969	0.126917	-0.126917
Δ Negativibacillus	CG6w	0.0140503	-0.229009	0.229009
Δ Slackia	CG6w	-0.0131442	-0.568262	0.568262
Δ Christensenellaceae uncultured	OG6w	0.0115348	0.161004	-0.161004
Δ Butyricicoccus	OG6w	0.0100187	0.0571088	-0.0571088
Δ Muribaculaceae	CG6w	-0.00950675	-0.00258073	0.00258073
Δ Methanobrevibacter	CG6w	-0.00772321	-0.1912	0.1912
Δ Lachnospiraceae NK3A20 group	CG6w	-0.00719447	-0.238549	0.238549
Δ Butyrivibrio	CG6w	0.00134378	-0.229043	0.229043
Δ Family XIII AD3011 group	CG6w	-0.000741149	-0.421137	0.421137
Component 3
Δ Lachnospira	OG6w	-0.411456	0.428291	-0.428291
Δ Lachnospiraceae UCG-001	OG6w	-0.351126	0.147114	-0.147114
Δ Lachnospiraceae FCS020 group	OG6w	0.331749	0.18877	-0.18877
Δ Bifidobacterium	OG6w	0.326761	0.312057	-0.312057
Δ Barnesiella	OG6w	-0.321194	0.285866	-0.285866
Δ Incertae Sedis uncultured	OG6w	0.205637	0.155402	-0.155402
Δ Peptococcaceae uncultured	OG6w	-0.200409	0.0521725	-0.0521725
Δ Faecalitalea	OG6w	0.199792	0.0852668	-0.0852668
Δ Lachnoclostridium	CG6w	0.189929	-0.145375	0.145375
Δ Lachnospiraceae ND3007 group	OG6w	0.175302	0.152432	-0.152432
Δ Moryella	OG6w	0.170436	0.0613503	-0.0613503
Δ Butyricimonas	CG6w	-0.1553	-0.183934	0.183934
Δ UCG-008	CG6w	-0.150735	-0.332839	0.332839
Δ Megasphaera	OG6w	0.149861	0.0665706	-0.0665706
Δ Muribaculaceae	CG6w	-0.118927	-0.00258073	0.00258073
Δ Lachnospiraceae UCG-010	CG6w	0.111006	-0.0641132	0.0641132
Δ Lachnospiraceae NK4A136 group	CG6w	-0.109807	-0.0559861	0.0559861
Δ Eggerthellaceae uncultured	CG6w	-0.104856	-0.467214	0.467214
Δ Frisingicoccus	CG6w	-0.102981	-0.204385	0.204385
Δ Fusobacterium	OG6w	-0.0983541	0.242962	-0.242962
Δ Ruminococcus gauvreauii group	OG6w	0.0898115	0.230167	-0.230167
Δ Lachnospiraceae uncultured	CG6w	0.0835932	-0.344698	0.344698
Δ Eubacterium hallii group	CG6w	0.0658998	-0.0450292	0.0450292
Δ Coprobacter	OG6w	0.0582132	0.235404	-0.235404
Δ Parasutterella	OG6w	0.0430032	0.274794	-0.274794
Δ Enterorhabdus	CG6w	0.0417322	-0.480325	0.480325
Δ Christensenellaceae uncultured	OG6w	0.0413978	0.161004	-0.161004
Δ Dorea	CG6w	0.031646	-0.232317	0.232317
Δ Ruminococcus torques group	CG6w	0.0215652	-0.504265	0.504265
Δ NK4A214 group	CG6w	-0.0161707	-0.0668101	0.0668101
Δ Christensenellaceae R-7 group	CG6w	-0.0140958	-0.146715	0.146715
Δ Alistipes	OG6w	-0.00873607	0.212823	-0.212823
Δ Enterococcus	CG6w	0.00342331	-0.422916	0.422916
Δ Catenibacterium	OG6w	0.000419476	0.173853	-0.173853
Abbreviations: CG6w, 6-week control group; hsCRP, high-sensitivity C-reactive protein; LPS, lipopolysaccharide; OG6w, 6-week oat group; SCFA, short-chain fatty acid.
