# Supplementary material for: Calorie-restricted oat diet is associated with zonulin and short-chain fatty acid response in metabolic syndrome: a randomized controlled trial
Source: Gut Microbes. 2026 Apr 23;18(1):2662687. doi: 10.1080/19490976.2026.2662687 (PMC13114110; doi:10.1080/19490976.2026.2662687)
Supplement: Supplementary Tables.zip [file KGMI_A_2662687_SM7528.zip › Supplementary_Tables_revised_submission_257773052/Supplementary-Table_S7.xlsx]

## Sheet: Legend
Legend
Supplementary Table S7-1: Pairwise correlation analysis between the absolute changes in clinical outcomes and plasma SCFA concentratrion in the short-term intervention
Supplementary Table S7-2: Pairwise correlation analysis between the absolute changes in clinical outcomes and plasma SCFA concentratrion in the six-week intervention
Supplementary Table S7-3: Associations between shifts in gut microbiota composition at the genus level and changes in serum zonulin and plasma SCFA levels in the OG (sPLS model in regression mode (model 3.1, n = 13))
Supplementary Table S7-4: Associations between changes in gut microbiota composition at the genus level and changes in serum zonulin, LPS, hsCRP, and plasma SCFA levels in the OG6w (sPLS model in regression mode (model 3.2, n = 11))
Supplementary Table S7-5: Weight loadings of the sPLS model in regression mode (model 3.1)
Supplementary Table S7-6: Weight loadings of the sPLS model in regression mode (model 3.2)

## Sheet: Table S7-1
Supplementary Table S7-1: Pairwise correlation analysis between the absolute changes in clinical outcomes and plasma SCFA concentratrion in the short-term intervention
Plasma SCFAs	CG (n = 13)				OG (n = 14)				Response variable
	r	p	95% CI		r	p	95% CI
2-Methylbutyric acid	0.181319	0.553295	-0.425814	0.675866	-0.314632	0.273248	-0.732499	0.275443	Serum zonulin
Acetic acid	-0.230769	0.448127	-0.702956	0.382612	-0.534066	0.0491599	-0.834943	0.0126046	Serum zonulin
Butyric acid	0.346154	0.246625	-0.270173	0.761252	-0.604396	0.0220569	-0.863887	-0.0913666	Serum zonulin
Hexanoic acid	0.340659	0.254706	-0.275938	0.75862	-0.534066	0.0491599	-0.834943	0.0126046	Serum zonulin
Isobutyric acid	-0.56044	0.0463459	-0.854229	0.00464421	0.116484	0.691691	-0.455332	0.620265	Serum zonulin
Isovaleric acid	-0.362637	0.223316	-0.769066	0.25261	-0.0945055	0.747938	-0.606401	0.472771	Serum zonulin
Propionic acid	0.296128	0.376592	-0.386915	0.76934	-0.356829	0.210428	-0.753788	0.230932	Serum zonulin
Valeric acid	-0.0879121	0.775195	-0.62077	0.500504	-0.810989	0.00043221	-0.940033	-0.478849	Serum zonulin
2-Methylbutyric acid	0.3989	0.176953	-0.21249	0.785839	0.275028	0.341277	-0.315036	0.711747	Serum LPS
Acetic acid	0.390647	0.186914	-0.221806	0.782071	-0.318681	0.266785	-0.734579	0.271278	Serum LPS
Butyric acid	0.00275103	0.992883	-0.561737	0.565491	-0.169231	0.563017	-0.652303	0.411609	Serum LPS
Hexanoic acid	0.360385	0.226417	-0.255034	0.768006	0.208791	0.473779	-0.376963	0.675249	Serum LPS
Isobutyric acid	-0.0632738	0.837296	-0.605304	0.518846	0.235165	0.418334	-0.352917	0.690061	Serum LPS
Isovaleric acid	0.0715269	0.816379	-0.512761	0.610531	0.010989	0.970258	-0.53522	0.550718	Serum LPS
Propionic acid	0.257991	0.443712	-0.421474	0.751935	-0.136564	0.641554	-0.632663	0.439006	Serum LPS
Valeric acid	0.0715269	0.816379	-0.512761	0.610531	-0.305495	0.28817	-0.72778	0.284759	Serum LPS
2-Methylbutyric acid	-0.244842	0.420114	-0.710423	0.369807	0	1	-0.543015	0.543015	Serum hsCRP
Acetic acid	-0.261348	0.388416	-0.719049	0.354484	-0.125275	0.669582	-0.625724	0.448232	Serum hsCRP
Butyric acid	-0.321871	0.283513	-0.749517	0.29532	-0.353846	0.21454	-0.75231	0.234162	Serum hsCRP
Hexanoic acid	-0.225585	0.458671	-0.700179	0.387271	-0.265934	0.358113	-0.706872	0.323847	Serum hsCRP
Isobutyric acid	0.393398	0.183555	-0.218713	0.78333	0.454945	0.102154	-0.116965	0.800262	Serum hsCRP
Isovaleric acid	0.209079	0.493014	-0.401898	0.69124	0.252747	0.383315	-0.336443	0.699728	Serum hsCRP
Propionic acid	-0.502283	0.115375	-0.852653	0.159704	0.235683	0.417278	-0.352436	0.690348	Serum hsCRP
Valeric acid	-0.143054	0.641053	-0.653945	0.457446	-0.138462	0.636885	-0.633822	0.437444	Serum hsCRP
2-Methylbutyric acid	-0.10989	0.72081	-0.634226	0.483684	-0.173817	0.552323	-0.655009	0.407676	Plasma IL-6
Acetic acid	0.115385	0.70739	-0.479409	0.63754	0.371429	0.191021	-0.214938	0.760964	Plasma IL-6
Butyric acid	-0.148352	0.628609	-0.657032	0.453155	0.384615	0.174509	-0.200215	0.767365	Plasma IL-6
Hexanoic acid	-0.478022	0.0984901	-0.820562	0.11716	-0.134066	0.64772	-0.631135	0.441058	Plasma IL-6
Isobutyric acid	-0.021978	0.943186	-0.57843	0.548432	0.0241758	0.934619	-0.525741	0.559841	Plasma IL-6
Isovaleric acid	-0.0989011	0.747868	-0.627537	0.492149	0.432967	0.12201	-0.143874	0.7902	Plasma IL-6
Propionic acid	0.223235	0.50937	-0.451338	0.73545	0.618944	0.018273	0.114368	0.869668	Plasma IL-6
Valeric acid	-0.225275	0.459305	-0.700012	0.387549	0.191209	0.512584	-0.392566	0.665161	Plasma IL-6
2-Methylbutyric acid	0.188	0.603	-0.517	0.741	-0.11	0.721	-0.634	0.484	Fecal zonulin
Acetic acid	0.176	0.627	-0.526	0.735	-0.253	0.405	-0.715	0.363	Fecal zonulin
Butyric acid	-0.188	0.603	-0.741	0.517	-0.423	0.15	-0.797	0.185	Fecal zonulin
Hexanoic acid	-0.164	0.651	-0.73	0.535	-0.038	0.901	-0.589	0.537	Fecal zonulin
Isobutyric acid	0.345	0.328	-0.382	0.809	0.302	0.316	-0.135	0.74	Fecal zonulin
Isovaleric acid	0.297	0.405	-0.427	0.789	-0.099	0.748	-0.628	0.492	Fecal zonulin
Propionic acid	0.262	0.531	-0.561	0.824	-0.187	0.541	-0.679	0.421	Fecal zonulin
Valeric acid	0.139	0.701	-0.553	0.718	0.033	0.915	-0.541	0.586	Fecal zonulin
2-Methylbutyric acid	0.236	0.511	-0.479	0.763	-0.104	0.734	-0.631	0.488	Fecal A1AT
Acetic acid	-0.006	0.987	-0.646	0.639	-0.407	0.168	-0.789	0.204	Fecal A1AT
Butyric acid	0.224	0.533	-0.489	0.758	-0.527	0.064	-0.841	0.051	Fecal A1AT
Hexanoic acid	0.164	0.651	-0.535	0.73	-0.176	0.566	-0.673	0.43	Fecal A1AT
Isobutyric acid	0.6	0.067	-0.069	0.897	0.104	0.734	-0.488	0.631	Fecal A1AT
Isovaleric acid	0.455	0.187	-0.266	0.849	-0.088	0.775	-0.621	0.501	Fecal A1AT
Propionic acid	0.095	0.823	-0.668	0.761	-0.352	0.239	-0.764	0.264	Fecal A1AT
Valeric acid	0.467	0.174	-0.251	0.853	-0.082	0.789	-0.617	0.505	Fecal A1AT
2-Methylbutyric acid	-0.301	0.399	-0.791	0.424	-0.269	0.375	-0.723	0.347	Fecal calprotectin
Acetic acid	0.129	0.723	-0.56	0.713	-0.018	0.954	-0.576	0.551	Fecal calprotectin
Butyric acid	0.301	0.399	-0.424	0.791	-0.143	0.64	-0.654	0.457	Fecal calprotectin
Hexanoic acid	0.104	0.774	-0.577	0.7	-0.323	0.282	-0.75	0.295	Fecal calprotectin
Isobutyric acid	0.055	0.88	-0.609	0.674	0.06	0.846	-0.521	0.603	Fecal calprotectin
Isovaleric acid	0.043	0.906	-0.617	0.667	-0.293	0.332	-0.735	0.324	Fecal calprotectin
Propionic acid	0.144	0.734	-0.64	0.781	-0.197	0.519	-0.685	0.412	Fecal calprotectin
Valeric acid	0.202	0.575	-0.506	0.748	0.096	0.756	-0.495	0.625	Fecal calprotectin
Spearman's rank correlation. Abbreviations: A1AT, alpha-1-antitrypsin; CG, control group; CI, confidence interval; hsCRP, high-sensitivity C-reactive protein; IL-6, interleukin 6; LPS, lipopolysaccharide; OG, oat group; SCFA, short-chain fatty acid.

## Sheet: Table S7-2
Supplementary Table S7-2: Pairwise correlation analysis between the absolute changes in clinical outcomes and plasma SCFA concentratrion in the six-week intervention
Plasma SCFAs	CG6w (n = 11)				OG6w (n = 11)				Response variable
	r	p	95% CI		r	p	95% CI
2-Methylbutyric acid	-0.0956722	0.779617	-0.669261	0.549365	0.645455	0.0319628	0.0539775	0.901637	Serum zonulin
Acetic acid	0.050114	0.883665	-0.580543	0.643189	-0.2	0.555445	-0.724081	0.470494	Serum zonulin
Butyric acid	0.173121	0.610718	-0.491893	0.710563	0.727273	0.011205	0.206465	0.926961	Serum zonulin
Hexanoic acid	0.100228	0.769362	-0.546146	0.671793	0.363636	0.271638	-0.320647	0.798517	Serum zonulin
Isobutyric acid	-0.00911164	0.978788	-0.618486	0.607106	0.172727	0.611542	-0.492201	0.710362	Serum zonulin
Isovaleric acid	-0.123007	0.718612	-0.684255	0.529755	0.227273	0.501536	-0.447945	0.737397	Serum zonulin
Propionic acid	-0.136675	0.688631	-0.691577	0.519681	0.390909	0.23454	-0.29183	0.809753	Serum zonulin
Valeric acid	-0.1959	0.563744	-0.722045	0.47381	0.536364	0.0889534	-0.113905	0.8649	Serum zonulin
2-Methylbutyric acid	0.127273	0.709215	-0.52663	0.686552	-0.100228	0.769362	-0.671793	0.546146	Serum LPS
Acetic acid	-0.190909	0.573913	-0.719553	0.477821	-0.35991	0.276948	-0.796958	0.324488	Serum LPS
Butyric acid	0.290909	0.385457	-0.391761	0.766999	0.154898	0.64928	-0.505959	0.701167	Serum LPS
Hexanoic acid	0.272727	0.417141	-0.40835	0.758743	-0.223235	0.50937	-0.73545	0.451338	Serum LPS
Isobutyric acid	-0.127273	0.709215	-0.686552	0.52663	-0.227791	0.500534	-0.737646	0.447508	Serum LPS
Isovaleric acid	-0.172727	0.611542	-0.710362	0.492201	-0.510252	0.108794	-0.855552	0.149244	Serum LPS
Propionic acid	0.0545455	0.873447	-0.57759	0.645787	0.378133	0.251531	-0.305485	0.804527	Serum LPS
Valeric acid	0.0545455	0.873447	-0.57759	0.645787	-0.182233	0.591757	-0.71519	0.484728	Serum LPS
2-Methylbutyric acid	0	1	-0.612828	0.612828	-0.354545	0.284693	-0.794704	0.329979	Serum hsCRP
Acetic acid	-0.0454545	0.894427	-0.640442	0.583631	0.263636	0.433441	-0.41648	0.754556	Serum hsCRP
Butyric acid	0.0363636	0.915468	-0.589603	0.63504	-0.00909091	0.978837	-0.618473	0.607119	Serum hsCRP
Hexanoic acid	-0.536364	0.0889534	-0.8649	0.113905	-0.245455	0.466922	-0.746059	0.432418	Serum hsCRP
Isobutyric acid	0.4	0.222868	-0.28194	0.813431	-0.209091	0.537221	-0.728563	0.463074	Serum hsCRP
Isovaleric acid	0.0454545	0.894427	-0.583631	0.640442	-0.545455	0.082651	-0.868102	0.101202	Serum hsCRP
Propionic acid	0.2	0.555445	-0.470494	0.724081	0.218182	0.519248	-0.455558	0.733002	Serum hsCRP
Valeric acid	0.263636	0.433441	-0.41648	0.754556	0.0636364	0.852539	-0.571478	0.651074	Serum hsCRP
2-Methylbutyric acid	-0.172	0.614	-0.71	0.493	0.073	0.832	-0.565	0.656	Fecal calprotectin
Acetic acid	0.181	0.594	-0.486	0.715	0	1	-0.613	0.613	Fecal calprotectin
Butyric acid	0.362	0.274	-0.322	0.798	0.155	0.65	-0.506	0.701	Fecal calprotectin
Hexanoic acid	0.381	0.247	-0.302	0.806	0.1	0.77	-0.546	0.672	Fecal calprotectin
Isobutyric acid	-0.057	0.867	-0.647	0.576	0.018	0.958	-0.601	0.624	Fecal calprotectin
Isovaleric acid	0.019	0.956	-0.601	0.625	-0.464	0.151	-0.838	0.208	Fecal calprotectin
Propionic acid	0.429	0.188	-0.249	0.825	0.355	0.285	-0.33	0.795	Fecal calprotectin
Valeric acid	-0.067	0.845	-0.653	0.569	0.218	0.519	-0.456	0.733	Fecal calprotectin
Spearman's rank correlation. Abbreviations: CG6w, 6-week control group; CI, confidence interval; hsCRP, high-sensitivity C-reactive protein; LPS, lipopolysaccharide; OG6w, 6-week oat group; SCFA, short-chain fatty acid.

## Sheet: Table S7-3
Supplementary Table S7-3: Associations between shifts in gut microbiota composition at the genus level and changes in serum zonulin and plasma SCFA levels in the OG (sPLS model in regression mode (model 3.1, n = 13))
Bacterial genera	Δ Zonulin	Δ LPS	Δ hsCRP	Δ Isovaleric acid	Δ Isobutyric acid	Δ 2-Methylbutyric acid	Δ Hexanoic acid	Δ Acetic acid	Δ Propionic acid	Δ Butyric acid	Δ Valeric acid
Δ Subdoligranulum	-0.332666	-0.129148	-0.116491	0.0842212	0.176904	0.225116	0.34949	0.541578	0.437861	0.474851	0.504463
Δ Lachnospiraceae UCG-001	-0.331524	-0.128705	-0.116091	0.083932	0.176296	0.224343	0.34829	0.539718	0.436357	0.473221	0.502731
Δ Intestinimonas	-0.323921	-0.125753	-0.113428	0.0820072	0.172253	0.219198	0.340302	0.527341	0.42635	0.462368	0.491202
Δ Bacteroides	-0.323075	-0.125425	-0.113132	0.0817931	0.171804	0.218626	0.339414	0.525964	0.425237	0.461161	0.48992
Δ Eubacterium eligens group	-0.355918	-0.138175	-0.124633	0.0901079	0.189269	0.240851	0.373918	0.579432	0.468466	0.508042	0.539724
Δ Phascolarctobacterium	-0.343024	-0.13317	-0.120118	0.0868436	0.182412	0.232126	0.360372	0.558441	0.451495	0.489637	0.520171
Δ Intestinibacter	-0.395761	-0.153643	-0.138585	0.100195	0.210456	0.267813	0.415776	0.644297	0.520908	0.564914	0.600143
Δ Ruminococcus	-0.386608	-0.15009	-0.13538	0.0978778	0.205589	0.261619	0.40616	0.629396	0.508861	0.55185	0.586263
Δ Lachnospiraceae NK4A136 group	-0.375321	-0.145708	-0.131427	0.0950203	0.199587	0.253981	0.394303	0.611021	0.494005	0.535738	0.569147
Δ Clostridia UCG-014	-0.371182	-0.144101	-0.129978	0.0939724	0.197386	0.25118	0.389954	0.604282	0.488557	0.52983	0.562871
Δ Terrisporobacter	-0.299062	-0.116103	-0.104723	0.0757137	0.159034	0.202376	0.314187	0.486871	0.393631	0.426885	0.453506
Δ Monoglobus	-0.298824	-0.11601	-0.10464	0.0756535	0.158908	0.202216	0.313937	0.486484	0.393318	0.426546	0.453146
Δ Roseburia	-0.295568	-0.114746	-0.1035	0.0748292	0.157176	0.200012	0.310516	0.481184	0.389033	0.421898	0.448208
Δ Lachnospiraceae UCG-008	-0.310544	-0.12056	-0.108744	0.0786205	0.16514	0.210146	0.326249	0.505563	0.408743	0.443274	0.470917
Δ Eubacterium xylanophilum group	-0.278743	-0.108214	-0.0976082	0.0705695	0.148229	0.188626	0.29284	0.453792	0.366886	0.397881	0.422693
Δ Clostridium methylpentosum group	-0.228316	-0.0886375	-0.0799501	0.0578029	0.121413	0.154502	0.239863	0.371697	0.300514	0.325901	0.346225
Δ UCG-003	-0.218093	-0.0846688	-0.0763704	0.0552148	0.115977	0.147585	0.229123	0.355055	0.287059	0.311309	0.330723
Δ Faecalibacterium	-0.2067	-0.0802456	-0.0723807	0.0523303	0.109918	0.139875	0.217153	0.336506	0.272062	0.295046	0.313445
Δ Eubacterium coprostanoligenes group	-0.174517	-0.0677513	-0.061111	0.0441824	0.0928037	0.118096	0.183342	0.284112	0.229702	0.249107	0.264642
Δ Puniceicoccaceae uncultured	-0.170121	-0.0660449	-0.0595718	0.0430697	0.0904664	0.115122	0.178725	0.276956	0.223917	0.242833	0.257976
Δ Lachnospiraceae ND3007 group	-0.15579	-0.0604811	-0.0545533	0.0394413	0.0828452	0.105423	0.163668	0.253624	0.205053	0.222376	0.236244
Δ UBA1819	-0.146505	-0.0568767	-0.0513022	0.0370908	0.077908	0.0991406	0.153914	0.23851	0.192833	0.209123	0.222165
Δ Prevotella	-0.114156	-0.0443178	-0.0399742	0.0289008	0.0607052	0.0772495	0.119929	0.185845	0.150254	0.162947	0.173109
Δ Alistipes	-0.0723225	-0.0280772	-0.0253254	0.0183099	0.0384594	0.0489409	0.0759801	0.117741	0.0951922	0.103234	0.109672
Δ Lachnospiraceae NK4B4 group	-0.0706646	-0.0274336	-0.0247448	0.0178902	0.0375777	0.047819	0.0742383	0.115041	0.09301	0.100867	0.107158
Δ Butyricicoccus	-0.0483306	-0.018763	-0.0169241	0.0122359	0.0257011	0.0327055	0.0507749	0.0786819	0.0636136	0.0689877	0.0732899
Δ Anaerosporobacter	-0.0319581	-0.0124069	-0.0111909	0.00809084	0.0169945	0.0216261	0.0335743	0.0520275	0.0420638	0.0456173	0.0484621
Δ Streptococcus	-0.010958	-0.00425415	-0.0038372	0.00277425	0.00582722	0.00741533	0.0115122	0.0178396	0.0144232	0.0156416	0.016617
Δ Victivallaceae	-0.00840831	-0.0032643	-0.00294436	0.00212874	0.00447134	0.00568993	0.00883354	0.0136887	0.0110672	0.0120021	0.0127506
Δ Clostridium sensu stricto 1	0.0114765	0.00445544	0.00401876	-0.00290551	-0.00610293	-0.0077662	-0.0120569	-0.0186837	-0.0151056	-0.0163817	-0.0174033
Δ Turicibacter	0.0317125	0.0123115	0.0111049	-0.00802866	-0.0168639	-0.02146	-0.0333163	-0.0516277	-0.0417405	-0.0452668	-0.0480897
Δ Slackia	0.0357947	0.0138963	0.0125343	-0.00906217	-0.0190348	-0.0242224	-0.037605	-0.0582736	-0.0471137	-0.0510938	-0.0542801
Δ Haemophilus	0.071035	0.0275774	0.0248745	-0.017984	-0.0377747	-0.0480696	-0.0746274	-0.115644	-0.0934975	-0.101396	-0.107719
Δ Eubacterium siraeum group	0.0915456	0.0355401	0.0320568	-0.0231767	-0.0486818	-0.0619493	-0.0961754	-0.149036	-0.120494	-0.130673	-0.138822
Δ Sellimonas	0.0946064	0.0367284	0.0331286	-0.0239516	-0.0503094	-0.0640205	-0.099391	-0.154019	-0.124523	-0.135042	-0.143464
Δ Methanobrevibacter	0.115455	0.0448221	0.0404291	-0.0292297	-0.061396	-0.0781286	-0.121294	-0.187959	-0.151963	-0.164801	-0.175079
Δ Anaerostipes	0.155654	0.0604285	0.0545059	-0.0394071	-0.0827732	-0.105332	-0.163526	-0.253404	-0.204875	-0.222183	-0.236038
Δ Dialister	0.136045	0.0528159	0.0476394	-0.0344427	-0.0723457	-0.0920624	-0.142926	-0.221481	-0.179065	-0.194193	-0.206303
Δ CAG-352	0.136778	0.0531003	0.0478959	-0.0346281	-0.0727352	-0.0925581	-0.143695	-0.222674	-0.18003	-0.195238	-0.207414
Δ UCG-009	0.265511	0.103078	0.0929749	-0.0672196	-0.141193	-0.179672	-0.278939	-0.432251	-0.349471	-0.378994	-0.402629
Δ DTU089	0.256814	0.099701	0.0899293	-0.0650177	-0.136568	-0.173787	-0.269802	-0.418091	-0.338023	-0.366579	-0.38944
Δ Blautia	0.248294	0.0963933	0.0869458	-0.0628607	-0.132037	-0.168021	-0.260851	-0.404221	-0.326809	-0.354418	-0.37652
Δ Eisenbergiella	0.252503	0.0980274	0.0884197	-0.0639263	-0.134275	-0.17087	-0.265273	-0.411073	-0.332349	-0.360426	-0.382903
Δ Desulfovibrionaceae uncultured	0.180738	0.0701665	0.0632894	-0.0457574	-0.096112	-0.122306	-0.189878	-0.29424	-0.23789	-0.257987	-0.274076
Δ Barnesiellaceae uncultured	0.182916	0.0710122	0.0640522	-0.046309	-0.0972704	-0.12378	-0.192167	-0.297786	-0.240758	-0.261097	-0.277379
Δ Izemoplasmatales	0.184267	0.0715368	0.0645254	-0.0466511	-0.097989	-0.124694	-0.193586	-0.299986	-0.242536	-0.263026	-0.279428
Δ Negativibacillus	0.216279	0.0839646	0.0757352	-0.0547556	-0.115012	-0.146357	-0.227217	-0.352102	-0.284671	-0.30872	-0.327972
Δ Lachnoclostridium	0.206678	0.0802369	0.0723729	-0.0523247	-0.109906	-0.139859	-0.21713	-0.33647	-0.272033	-0.295014	-0.313411
Δ GCA-900066575	0.207837	0.0806869	0.0727787	-0.0526181	-0.110523	-0.140644	-0.218348	-0.338357	-0.273558	-0.296668	-0.315169
Δ Lachnospiraceae uncultured	0.237883	0.0923518	0.0833003	-0.0602251	-0.126501	-0.160977	-0.249914	-0.387273	-0.313107	-0.339558	-0.360733
Δ Unknown	0.223336	0.0867042	0.0782063	-0.0565422	-0.118765	-0.151132	-0.234631	-0.36359	-0.293959	-0.318793	-0.338673
Δ UCG-010	0.228082	0.0885467	0.0798682	-0.0577437	-0.121289	-0.154344	-0.239617	-0.371316	-0.300206	-0.325567	-0.34587
Δ Coprococcus	0.397637	0.154372	0.139242	-0.10067	-0.211454	-0.269082	-0.417747	-0.647351	-0.523377	-0.567592	-0.602988
Δ Tyzzerella	0.42091	0.163407	0.147391	-0.106562	-0.22383	-0.284831	-0.442197	-0.685238	-0.554009	-0.600812	-0.638279
Δ Parasutterella	0.318802	0.123766	0.111636	-0.0807114	-0.169532	-0.215735	-0.334925	-0.519008	-0.419614	-0.455062	-0.483441
Δ Ruminococcus gnavus group	0.30543	0.118575	0.106953	-0.0773259	-0.16242	-0.206686	-0.320877	-0.497238	-0.402013	-0.435975	-0.463162
Δ Paraprevotella	0.297372	0.115447	0.104132	-0.0752859	-0.158135	-0.201233	-0.312411	-0.48412	-0.391407	-0.424473	-0.450943
Δ Paludicola	0.30086	0.116801	0.105353	-0.0761689	-0.15999	-0.203593	-0.316076	-0.489798	-0.395997	-0.429451	-0.456232
Δ Rhodospirillales uncultured	0.330066	0.128139	0.11558	-0.0835629	-0.175521	-0.223357	-0.346758	-0.537345	-0.434439	-0.47114	-0.500521
Δ Bilophila	0.340279	0.132104	0.119157	-0.0861486	-0.180952	-0.230268	-0.357488	-0.553972	-0.447882	-0.485719	-0.516009
Δ Senegalimassilia	0.35	0.135878	0.122561	-0.0886097	-0.186122	-0.236846	-0.367701	-0.569798	-0.460677	-0.499594	-0.53075
Δ Howardella	0.350776	0.136179	0.122832	-0.088806	-0.186534	-0.237371	-0.368516	-0.57106	-0.461697	-0.500701	-0.531926
Δ Alloprevotella	0.355691	0.138088	0.124553	-0.0900506	-0.189148	-0.240698	-0.37368	-0.579063	-0.468168	-0.507718	-0.53938
Δ Holdemanella	0.359613	0.13961	0.125927	-0.0910435	-0.191234	-0.243352	-0.3778	-0.585448	-0.47333	-0.513316	-0.545327
Δ Desulfovibrio	0.361226	0.140236	0.126492	-0.0914518	-0.192092	-0.244443	-0.379495	-0.588074	-0.475453	-0.515619	-0.547773
Abbreviations: hsCRP, high-sensitivity C-reactive protein; LPS, lipopolysaccharide; OG, oat group; SCFA, short-chain fatty acid.

## Sheet: Table S7-4
Supplementary Table S7-4: Associations between changes in gut microbiota composition at the genus level and changes in hsCRP, fecal calprotectin, and plasma SCFA levels in the OG6w (sPLS model in regression mode (model 3.2, n = 11))
Bacterial genera	Δ hsCRP	Δ Fecal calprotectin	Δ Acetic acid	Δ 2-Methylbutyric acid	Δ Isovaleric acid	Δ Hexanoic acid
Δ Clostridium sensu stricto 1	-0.657551	-0.448064	-0.493652	0.518125	0.766749	0.343416
Δ Howardella	-0.603504	-0.411235	-0.453076	0.475538	0.703727	0.315189
Δ Oscillibacter	0.627346	0.427481	0.470975	-0.494324	-0.731527	-0.32764
Δ Odoribacter	0.666714	0.454307	0.50053	-0.525344	-0.777433	-0.348201
Δ Lachnospiraceae uncultured	0.728829	0.496633	0.547162	-0.574288	-0.849863	-0.380641
Δ Bilophila	0.709996	0.483801	0.533024	-0.559449	-0.827904	-0.370806
Δ Faecalitalea	0.712568	0.485552	0.534955	-0.561475	-0.830902	-0.372149
Abbreviations: hsCRP, high-sensitivity C-reactive protein; OG6w, six-week oat group; SCFA, short-chain fatty acid.

## Sheet: Table S7-5
Supplementary Table S7-5: Weight loadings of the sPLS model in regression mode (model 3.1)
	Importance
Clinical outcomes and SCFAs
Δ Zonulin	0.287525
Δ LPS	0.102291
Δ hsCRP	0.0907706
Δ Isovaleric acid	-0.0614002
Δ Isobutyric acid	-0.145756
Δ 2-Methylbutyric acid	-0.189638
Δ Hexanoic acid	-0.302838
Δ Acetic acid	-0.477669
Δ Propionic acid	-0.38327
Δ Butyric acid	-0.416937
Δ Valeric acid	-0.443889
Bacterial genera
Δ Methanobrevibacter	0.0343283
Δ Senegalimassilia	0.065591
Δ Bacteroides	-0.0688309
Δ Barnesiellaceae uncultured	0.159424
Δ Alloprevotella	0.0433998
Δ Paraprevotella	0.0194193
Δ Prevotella	-0.158296
Δ Alistipes	0.020135
Δ Bilophila	0.118544
Δ Desulfovibrio	0.0542727
Δ Desulfovibrionaceae uncultured	0.194642
Δ Holdemanella	0.0565385
Δ Turicibacter	0.0380641
Δ Izemoplasmatales	0.126361
Δ Streptococcus	-0.0649868
Δ Clostridia UCG-014	-0.0877099
Δ Clostridium sensu stricto 1	0.0239111
Δ Eubacterium eligens group	-0.112979
Δ Eubacterium xylanophilum group	-0.163919
Δ Ruminococcus gnavus group	0.0282279
Δ Anaerosporobacter	-0.0221021
Δ Anaerostipes	0.0164056
Δ Blautia	0.0114932
Δ Coprococcus	0.282689
Δ Eisenbergiella	0.175295
Δ GCA-900066575	0.0794125
Δ Howardella	0.0280815
Δ Lachnoclostridium	0.0111986
Δ Lachnospiraceae ND3007 group	-0.00247419
Δ Lachnospiraceae NK4A136 group	-0.0874539
Δ Lachnospiraceae NK4B4 group	-0.0513164
Δ Lachnospiraceae UCG-001	-0.158853
Δ Lachnospiraceae UCG-008	-0.2093
Δ Roseburia	-0.202622
Δ Sellimonas	0.0922384
Δ Tyzzerella	0.256148
Δ Lachnospiraceae uncultured	0.0968288
Δ Monoglobus	-0.0964047
Δ Clostridium methylpentosum group	-0.065423
Δ Eubacterium coprostanoligenes group	-0.0394974
Δ Butyricicoccus	-0.0796698
Δ UCG-009	0.161638
Δ Intestinimonas	-0.111183
Δ UCG-003	-0.0351515
Δ Eubacterium siraeum group	0.0326067
Δ CAG-352	0.155584
Δ DTU089	0.0291399
Δ Faecalibacterium	-0.119597
Δ Negativibacillus	0.107929
Δ Paludicola	0.216238
Δ Ruminococcus	-0.142185
Δ Subdoligranulum	-0.113111
Δ UBA1819	-0.0926111
Δ UCG-010	0.272472
Δ Intestinibacter	-0.180678
Δ Terrisporobacter	-0.196261
Δ Phascolarctobacterium	-0.222061
Δ Dialister	0.0256351
Δ Rhodospirillales uncultured	0.0662317
Δ Parasutterella	0.15619
Δ Haemophilus	-0.00734755
Δ Victivallaceae	-0.00972872
Δ Puniceicoccaceae uncultured	-0.235788
Δ Unknown	0.00290369
Abbreviations: hsCRP, high-sensitivity C-reactive protein; LPS, lipopolysaccharide; SCFA, short-chain fatty acid.

## Sheet: Table S7-6
Supplementary Table S7-6: Weight loadings of the sPLS model in regression mode (model 3.2)
	Importance
Clinical outcomes and SCFAs
Δ hsCRP	0.512113
Δ Fecal calprotectin	0.275954
Δ Acetic acid	0.327346
Δ 2-Methylbutyric acid	-0.354935
Δ Isovaleric acid	-0.635214
Δ Hexanoic acid	-0.157982
Bacterial genera
Δ Clostridium sensu stricto 1	-0.497325
Δ Howardella	-0.0191881
Δ Oscillibacter	0.226952
Δ Odoribacter	0.217811
Δ Lachnospiraceae uncultured	0.617337
Δ Bilophila	0.351598
Δ Faecalitalea	0.385518
Abbreviations: hsCRP, high-sensitivity C-reactive protein.
