# Supplementary material for: Calorie-restricted oat diet is associated with zonulin and short-chain fatty acid response in metabolic syndrome: a randomized controlled trial
Source: Gut Microbes. 2026 Apr 23;18(1):2662687. doi: 10.1080/19490976.2026.2662687 (PMC13114110; doi:10.1080/19490976.2026.2662687)
Supplement: Supplementary Tables.zip [file KGMI_A_2662687_SM7528.zip › Supplementary_Tables_revised_submission_257773052/Supplementary-Table_S8.xlsx]

## Sheet: Legend
Legend
Supplementary Table S8-1: Clinical markers and plasma SCFAs concentrations before and after the intervention in valeric acid responders (VA-R) and non-responders (VA-NR) within the OG
Supplementary Table S8-2: Baseline characteristics of valeric acid responders (VA-R) and non-responders (VA-NR) within the OG
Supplementary Table S8-3: Weight loadings of the sPLS-DA model 4

## Sheet: Table S8-1
Supplementary Table S8-1: Clinical and fecal markers and plasma SCFAs concentrations before and after the intervention in valeric acid responders (VA-R) and non-responders (VA-NR) within the OG
	Within-group comparison1					Between-group comparison2
		Before	After	∆	p-value	Model	β estimate	95% CI	p-value
Zonulin, ng/mL	VA-R	59.20 (49.84; 75.37)	40.11 (19.71; 52.15)	-23.17 (-28.73; -14.57)	0.001***	(i)	-17	-27.98; -4.77	0.024*
	VA-NR	27.57 (18.58; 56.70)	19.45 (14.93; 42.11)	-5.43 (-9.18; -2.48)	0.002**	(ii)	-15.85	-28.45; -3.73	0.042*
LPS, pg/mL	VA-R	43.56 (21.82; 88.67)	34.87 (22.34; 42.73)	-13.17 (-61.38; 14.77)	0.294	(i)	-10.75	-34.54; 15.65	0.376
	VA-NR	34.14 (19.13; 77.31)	31.57 (20.08; 77.07)	1.34 (-20.77; 10.96)	0.889	(ii)	-10.08	-42.62; 21.74	0.518
hsCRP, mg/L	VA-R	4.12 (2.35; 5.23)	2.96 (2.34; 5.60)	-0.58 (-1.60; .049)	0.31	(i)a	-0.58	-3.42; 0.89	0.772
	VA-NR	1.57 (1.09; 3.44)	1.36 (0.87; 5.56)	-0.17 (-0.64; 0.41)	0.789	(ii)a	0.2	-2.29; 1.65	0.113
IL-6, pg/mL	VA-R	1.88 ± 0.26	2.13 ± 0.39	0.25 ± 0.46	0.609	(i)a	0.24	-0.83; 1.25	0.374
	VA-NR	1.90 ± 0.41	1.90 ± 0.41	0.01 ± 0.12	0.936	(ii)a	0.44	-0.73; 1.64	0.269
Calprotectin, µg/mL	VA-R	2.06 (0.00; 13.39)	0.00 (0.00; 0.00)	0.00 (-2.06; 0.00)	0.285	(i)	-8.06	-22.50; 3.71	0.531
	VA-NR	0.00 (0.00; 40.15)	0.00 (0.00; 34.71)	0.00 (0.00; 13.61)	0.285	(ii)	-25.22	-184.78; 6.08	0.283
A1AT, mg/dL	VA-R	9.25 ± 2.17	8.63 ± 2.05	-0.61 ± 1.99	0.686	(i)	-6.06	-18.09; 4.23	0.328
	VA-NR	11.42 ± 1.86	18.23 ± 6.15	6.82 ± 5.13	0.263	(ii)	-6.39	-17.60; 3.95	0.301
Zonulin (fecal), ng/mL	VA-R	61.93 ± 12.93	36.88 ± 11.91	-25.05 ± 7.54	0.08	(i)	-20.77	-47.79; 1.94	0.23
	VA-NR	71.84 ± 13.67	61.07 ± 10.89	-10.77 ± 15.01	0.484	(ii)	-23.89	-64.13; 12.75	0.335
Acetic acid, ng/mL	VA-R	1,663.65 (1,606.37; 2,633.16)	3,336.45 (2,297.98; 4,461.35)	918.61 (-169.85; 2,873.83)	0.116	(i)	995.92	-815.27; 2,133.25	0.086
	VA-NR	3,352.90 (2,631.19; 3,438.48)	2,589.40 (1,951.01; 3,340.92)	-451.12 (-1,1155.36; 83.39)	0.093	(ii)	1526.67	357.10; 2,445.76	0.045*
Propionic acid, ng/mL	VA-R	82.74 (65.37; 96.62)	96.13 (84.40; 106.09)	18.28 (-15.29; 33.66)	0.25	(i)	25.08	-2.61; 49.85	0.097
	VA-NR	76.00 (67.61; 109.66)	59.54 (47.23; 102.83)	-20.51 (-27.96; -1.28)	0.104	(ii)	44.02	24.46; 60.51	0.009**
Butyric acid, ng/mL	VA-R	46.85 ± 5.62	58.15 ± 5.90	11.30 ± 6.74	0.154	(i)	20.73	6.42; 33.71	0.031*
	VA-NR	67.22 ± 13.69	50.32 ± 9.63	-16.90 ± 5.71	0.021*	(ii)	23.13	3.88; 40.07	0.037*
Isobutyric acid, ng/mL	VA-R	20.09 ± 0.73	22.89 ± 2.17	1.51 (6.59)	0.298	(i)	3.51	-1.14; 8.77	0.29
	VA-NR	20.40 ± 2.35	19.59 ± 2.45	0.49 (3.82)	0.662	(ii)	5.81	-0.68; 11.53	0.204
2-MBA, ng/mL	VA-R	43.72 ± 1.40	45.77 ± 3.63	2.05 ± 3.44	0.577	(i)	9.1	-2.66; 19.49	0.072
	VA-NR	44.36 ± 2.94	37.11 ± 3.01	-7.25 ± 2.48	0.022*	(ii)	6.95	-3.31; 16.08	0.194
Isovaleric acid, ng/mL	VA-R	37.02 (29.71; 53.93)	40.51 (31.74; 60.81)	3.99 (-8.02; 10.33)	0.483	(i)	3.9	-6.00, 17.21	0.466
	VA-NR	39.31 (30.28; 59.89)	34.72 (29.09; 61.23)	0.77 (-10.95; 3.62)	0.458	(ii)	8.23	-3.14; 19.93	0.214
Valeric acid, ng/mL	VA-R	18.60 ± 1.55	23.73 ± 1.43	5.13 ± 0.67	0.001***	(i)	9.23	6.52; 11.66	0.002**
	VA-NR	19.97 ± 1.45	15.70 ± 1.68	-4.28 ± 1.05	0.005**	(ii)	9.83	7.81; 12.87	0.004**
Hexanoic acid, ng/mL	VA-R	78.64 (67.11; 94.49)	85.62 (73.03; 109.64)	10.54 (-0.38; 22.77)	0.116	(i)	28.55	15.13; 37.69	0.020*
	VA-NR	78.20 (73.25; 94.78)	66.42 (54.10; 74.25)	-18.56 (-26.79; 2.79)	0.007**	(ii)	20.78	0.29; 42.69	0.116
1Data are presented as mean ± s.e.m. or as median (Q1; Q3) depending on the distribution of the data (n = 14). Absolute change (∆) was calculated as follows: pre-intervention concentration subtracted from the respective value post-intervention. p-value refers to paired Student's t-test or Wilcoxon rank test; 2Data are presented as β estimate and 95% CI using BCa-bootstrapping with 1,000 BCa-sampl…

## Sheet: Table S8-2
Supplementary Table S8-2: Baseline characteristics of valeric acid responders (VA-R) and non-responders (VA-NR) within the OG1
Parameter	VA-R (n = 6)	VA-NR (n = 8)	p-value
Sex (female)	6 (100 %)	4 (50 %)	0.085
Age, years	57.3 ± 8.8	59.8 ± 8.2	0.607
BW, kg	87.9 ± 10.8	92.9 ± 12.7	0.456
BMI, kg/m²	30.8 ± 3.2	31.8 ± 3.4	0.601
Fat mass, %	42.1 ± 1.8	38.6 ± 8.9	0.314
WC, cm	99.9 ± 5.4	105.3 ± 11.0	0.286
BP systolic, mmHg	141.8 ± 10.9	135.4 ± 10.2	0.281
BP diastolic, mmHg	97.9 ± 6.6	89.4 ± 5.8	0.025*
Triglycerides, mg/dL	144.8 ± 15.3	148.8 ± 56.2	0.855
HDL cholesterol, mg/dL	52.0 (48.5; 59.8)	56.5 (43.8; 61.3)	0.95
Glucose, mg/dL	102.8 ± 12.6	98.0 ± 6.0	0.414
Insulin, mU/L	21.5 ± 12.4	16.3 ± 9.3	0.385
HOMA-IR	5.4 ± 2.8	4.0 ± 2.4	0.332
Zonulin, ng/mL	59.2 (49.8; 75.4)	27.6 (18.6; 56.7)	0.058
LPS, pg/mL	43.6 (21.8; 88.7)	34.1 (19.1; 77.3)	0.698
hsCRP, mg/L	4.1 (2.4; 5.2)	1.6 (1.1; 3.4)	0.082
IL-6, pg/mL	1.9 ± 0.6	1.9 ± 1.2	0.975
Fecal calprotectin, µg/mLa	2.1 (0.0; 13.4)	0.0 (0.0; 40.2)	0.874
Fecal A1AT, mg/dLa	9.3 ± 2.2	11.4 ± 1.9	0.77
Fecal zonulin, ng/mLa	61.9 ± 12.9	71.8 ± 13.7	0.661
Acetic acid, ng/mL	1,663.7 (1,606.4; 2,633.2)	3,352.9 (2,631.2; 3,438.5)	0.043*
Propionic acid, ng/mL	82.7 (65.4; 96.6)	76.0 (67.6; 109.7)	0.699
Butyric acid, ng/mL	46.9 ± 13.8	67.2 ± 38.7	0.246
Isobutyric acid, ng/mL	20.1 ± 1.8	20.4 ± 6.6	0.904
2-MBA, ng/mL	43.7 ± 3.4	44.4 ± 8.3	0.862
Isovaleric acid, ng/mL	37.0 (29.7; 53.9)	39.3 (30.3; 59.9)	0.636
Valeric acid, ng/mL	18.6 ± 3.8	20.0 ± 4.1	0.536
Hexanoic acid, ng/mL	81.9 ± 17.2	82.3 ± 12.6	0.962
1Data are presented as mean ± s.d. or as median (Q1; Q3) for non-normally distributed data, respectively, or numbers (%) (n = 14). Differences between the groups were assessed using Fisher’s exact test for categorical variables and unpaired Student’s t-test or Mann-Whitney U-test for normal or skewed continuous variables. an=13. *p < 0.05. Abbreviations: BMI, body mass index; BP, blood pressure; …

## Sheet: Table S8-3
Supplementary Table S8-3: Weight loadings of the sPLS-DA model 4
	Group contribution assigned by the model	Importance	Median change in VA-R compared to VA-NR	VA-R	VA-NR
Component 1
Tyzzerella	VA-R	0.655208	increase	0.833456	-0.625092
Lachnospiraceae NK4B4 group	VA-NR	-0.488025	decrease	-0.760369	0.570277
Negativibacillus	VA-R	0.367155	increase	0.707528	-0.530646
Bacteroides pectinophilus group	VA-R	0.293869	increase	0.675489	-0.506617
Eubacterium eligens group	VA-NR	-0.19547	decrease	-0.632472	0.474354
Eubacterium ruminantium group	VA-NR	-0.154451	decrease	-0.61454	0.460905
GCA-900066575	VA-R	0.140692	increase	0.608525	-0.456394
Clostridia vadinBB60 group	VA-NR	-0.12969	decrease	-0.603715	0.452786
[Peptococcaceae] uncultured	VA-NR	-0.0875403	decrease	-0.585289	0.438966
[Oscillospiraceae] NK4A214 group	VA-NR	-0.070934	decrease	-0.578029	0.433522
Component 2
Clostridia UCG-014	VA-R	-1	increase	0.325642	-0.244232
Abbreviations: VA-NR, valeric acid non-responder; VA-R, valeric acid responder.
